# Supplementary material for: Integration of Transcriptome, Proteome and Metabolism Data Reveals the Alkaloids Biosynthesis in Macleaya cordata and Macleaya microcarpa
Source: PLoS One. 2013 Jan 9;8(1):e53409. doi: 10.1371/journal.pone.0053409 (PMC3541140; doi:10.1371/journal.pone.0053409)
Supplement: File S1 — The unigenes corresponding to ABC transporters (the expression level is the summation of unigenes RPKM values). (XLSX) [file pone.0053409.s011.xlsx]

## Sheet: Sheet1
protein	number	gene	DGG9803	DGY9801	DGG1501	DGY1501	DGU1501	protein	number	gene	XGG9804	XGY9802	XGG1502	XGY1502	XGU1502
AT1G15520.1	4	DaGuo_80,DaGuo_1862,DaGuo_4651,DaGuo_60382	18.6356	7.54401	11.6772	9.62412	8.85346	AT1G15520.1	4	XiaoGuo_8182,XiaoGuo_26498,XiaoGuo_32426,XiaoGuo_43421	6.6234	16.7674	34.3599	18.4775	22.063
AT1G10680.1	7	DaGuo_245,DaGuo_403,DaGuo_1548,DaGuo_10636,DaGuo_10637,DaGuo_24376,DaGuo_63328	3.05166	40.6348	7.1499	8.99685	28.0349	AT1G10680.1	3	XiaoGuo_2681,XiaoGuo_9580,XiaoGuo_76627	4.83099	7.97082	9.80299	4.55868	7.78311
AT3G13080.1	4	DaGuo_321,DaGuo_12450,DaGuo_18661,DaGuo_31932	0	1.24186	2.53861	12.4097	4.40986	AT3G13080.1	1	XiaoGuo_43566	9.05924	10.4935	15.5513	15.6313	8.91942
AT3G28345.1	2	DaGuo_961,DaGuo_36865	7.82213	1.34809	8.11301	15.2149	14.6877	AT3G28345.1	4	XiaoGuo_4567,XiaoGuo_6775,XiaoGuo_69227,XiaoGuo_72874	3.99562	3.18742	14.4494	2.60874	1.40009
AT5G58270.1	2	DaGuo_977,DaGuo_32412	9.76838	22.6778	9.36938	13.5645	21.9625	AT5G58270.1	3	XiaoGuo_13520,XiaoGuo_44802,XiaoGuo_44803	33.8176	12.9947	12.3015	25.027	13.7517
AT2G28070.1	2	DaGuo_1017,DaGuo_45327	12.4109	4.86988	12.2428	0.729916	2.21523	AT2G28070.1	1	XiaoGuo_49047	14.0247	9.96931	15.3709	14.9744	5.56076
AT2G39480.1	8	DaGuo_16717,DaGuo_18467,DaGuo_46748,DaGuo_46749,DaGuo_46750,DaGuo_46751,DaGuo_55427,DaGuo_60436	18.5712	25.334	28.0242	19.3961	45.8897	AT2G39480.1	3	XiaoGuo_52062,XiaoGuo_52063,XiaoGuo_74913	12.743	18.8323	19.5249	6.32569	9.8887
AT3G59140.1	15	DaGuo_1676,DaGuo_2106,DaGuo_2107,DaGuo_2821,DaGuo_5587,DaGuo_6261,DaGuo_6879,DaGuo_11522,DaGuo_15981,DaGuo_23873,DaGuo_43873,DaGuo_43874,DaGuo_59007,DaGuo_60044,DaGuo_65801	47.7589	12.8214	26.49	11.3188	42.5707	AT3G59140.1	22	XiaoGuo_162,XiaoGuo_993,XiaoGuo_1243,XiaoGuo_4453,XiaoGuo_6766,XiaoGuo_10179,XiaoGuo_10196,XiaoGuo_10197,XiaoGuo_11039,XiaoGuo_11882,XiaoGuo_12122,XiaoGuo_12735,XiaoGuo_23279,XiaoGuo_25227,XiaoGuo_26965,XiaoGuo_27227,XiaoGuo_31991,XiaoGuo_55333,XiaoGuo_55335,XiaoGuo_55761,XiaoGuo_65825,XiaoGuo_70556	26.3985	35.5866	24.8942	39.022	71.8351
AT4G25960.1	7	DaGuo_1538,DaGuo_13023,DaGuo_13885,DaGuo_28173,DaGuo_33392,DaGuo_46645,DaGuo_62210	4.1546	65.6499	8.30031	15.4621	64.2187	AT4G25960.1	6	XiaoGuo_19176,XiaoGuo_24949,XiaoGuo_24959,XiaoGuo_49846,XiaoGuo_49847,XiaoGuo_70894	0.938225	24.0141	1.10886	5.17421	37.9575
AT1G32500.1	1	DaGuo_45749	6.1497	19.1096	10.123	11.1397	11.732	AT1G32500.1	1	XiaoGuo_48359	10.4608	25.2081	11.8826	33.177	14.9457
AT5G61700.1	3	DaGuo_2513,DaGuo_22864,DaGuo_63613	4.2635	5.59549	1.72783	17.5247	14.7557	AT5G61700.1	1	XiaoGuo_33971	3.9231	1.99326	0	0.569008	2.80253
AT3G28860.1	6	DaGuo_3295,DaGuo_6720,DaGuo_50827,DaGuo_53048,DaGuo_53871,DaGuo_54151	22.7403	20.8979	37.4954	7.26847	17.4824	AT3G28860.1	6	XiaoGuo_11997,XiaoGuo_58476,XiaoGuo_59368,XiaoGuo_62788,XiaoGuo_65834,XiaoGuo_76687	35.4174	32.0449	32.3731	10.4377	14.0977
AT1G54350.1	1	DaGuo_54565	1.40444	8.94265	2.46858	7.97907	7.30207	AT1G54350.1	3	XiaoGuo_2682,XiaoGuo_45719,XiaoGuo_72260	2.16336	15.21	8.46978	7.55305	5.21314
AT3G55320.1	7	DaGuo_3380,DaGuo_23782,DaGuo_40349,DaGuo_53267,DaGuo_55426,DaGuo_66992,DaGuo_67816	20.2751	22.9328	29.2503	16.539	38.4899	AT3G55320.1	11	XiaoGuo_5302,XiaoGuo_10613,XiaoGuo_25422,XiaoGuo_31881,XiaoGuo_50550,XiaoGuo_50551,XiaoGuo_52064,XiaoGuo_63745,XiaoGuo_64088,XiaoGuo_64089,XiaoGuo_70848	17.9382	37.8551	61.018	19.8791	40.376
AT2G29940.1	4	DaGuo_3985,DaGuo_15590,DaGuo_59785,DaGuo_62875	3.34369	8.58568	4.14365	4.58666	13.2985	AT2G29940.1	5	XiaoGuo_5765,XiaoGuo_16674,XiaoGuo_65498,XiaoGuo_65667,XiaoGuo_75529	9.87445	14.9173	10.2343	8.62138	13.168
AT4G19210.1	12	DaGuo_4571,DaGuo_16365,DaGuo_35426,DaGuo_35427,DaGuo_35428,DaGuo_35429,DaGuo_35430,DaGuo_35431,DaGuo_35432,DaGuo_35433,DaGuo_35434,DaGuo_45721	82.6993	38.4613	102.865	57.651	88.8691	AT4G19210.1	12	XiaoGuo_8785,XiaoGuo_14469,XiaoGuo_15678,XiaoGuo_36028,XiaoGuo_36029,XiaoGuo_37456,XiaoGuo_37553,XiaoGuo_37870,XiaoGuo_37871,XiaoGuo_38244,XiaoGuo_38884,XiaoGuo_38885	59.1354	45.785	92.5903	41.9461	44.9428
AT3G53510.1	1	DaGuo_4818	2.52645	0	3.80633	0	1.83288	AT3G53510.1	1	XiaoGuo_77602	0.36668	0	2.61658	0	8.14934
AT1G15210.1	1	DaGuo_5376	0.818979	0	0	0	0	AT1G15210.1	0		0	0	0	0	0
AT1G71960.1	1	DaGuo_64280	2.79456	1.39561	0	0	0.675797	AT1G71960.1	2	XiaoGuo_13829,XiaoGuo_67926	6.25479	4.49097	1.59653	6.06726	4.34003
AT3G62150.1	2	DaGuo_5751,DaGuo_28938	3.58733	2.67554	0	0	0	AT3G62150.1	0		0	0	0	0	0
AT2G36910.1	6	DaGuo_6972,DaGuo_12387,DaGuo_15912,DaGuo_33756,DaGuo_33757,DaGuo_33758	28.1548	41.5778	37.3719	21.5769	77.2329	AT2G36910.1	7	XiaoGuo_11075,XiaoGuo_32181,XiaoGuo_43765,XiaoGuo_43766,XiaoGuo_43767,XiaoGuo_43768,XiaoGuo_56030	19.9146	55.4287	44.7163	12.4955	7.65889
AT3G47780.1	3	DaGuo_7024,DaGuo_28851,DaGuo_63462	2.18604	10.1686	1.16555	3.24063	7.98809	AT3G47780.1	5	XiaoGuo_16390,XiaoGuo_18121,XiaoGuo_32547,XiaoGuo_44768,XiaoGuo_74454	17.2186	8.10863	0.542302	5.48827	35.2231
AT2G47800.1	1	DaGuo_32950	0.719188	30.1698	1.26411	24.3379	38.7838	AT2G47800.1	2	XiaoGuo_44135,XiaoGuo_44137	6.20654	26.2198	9.117	35.0665	36.3878
AT2G36380.1	2	DaGuo_8206,DaGuo_65514	4.6737	0.485689	4.16959	0	3.79788	AT2G36380.1	2	XiaoGuo_14010,XiaoGuo_14066	4.4974	0.284276	0.285184	0	0
AT1G64550.1	2	DaGuo_42387,DaGuo_42388	30.3073	22.8299	28.4237	23.4499	33.5393	AT1G64550.1	2	XiaoGuo_50361,XiaoGuo_50362	15.8248	15.6736	43.5382	14.283	17.8634
AT4G18050.1	1	DaGuo_62906	7.03006	2.13703	3.99098	1.20801	4.13926	AT4G18050.1	3	XiaoGuo_18743,XiaoGuo_21282,XiaoGuo_73572	0.457848	2.32625	0.466735	0.672464	11.1122
AT4G15236.1	1	DaGuo_10398	1.45057	0	0	0	0	AT4G15236.1	0		0	0	0	0	0
AT5G46540.1	1	DaGuo_11055	0	4.49901	0	0	7.26185	AT5G46540.1	1	XiaoGuo_32109	0	6.91497	0.433566	0	0
AT1G17840.1	2	DaGuo_46177,DaGuo_46178	12.8375	6.27172	0	0.551484	10.6668	AT1G17840.1	1	XiaoGuo_29941	0	4.94593	0	0.705948	0
AT1G51460.1	1	DaGuo_11746	0	0	0	0	0.512601	AT1G51460.1	0		0	0	0	0	0
AT5G61690.1	2	DaGuo_13100,DaGuo_64999	0.731482	0	0	0	7.60155	AT5G61690.1	1	XiaoGuo_29673	2.93987	3.58487	2.39754	1.19392	0.653377
AT4G15233.1	1	DaGuo_13248	0	0	0	0	0.762997	AT4G15233.1	0		0	0	0	0	0
AT4G15215.1	1	DaGuo_13628	0	0	0	0	1.78033	AT4G15215.1	0		0	0	0	0	0
AT1G51500.1	1	DaGuo_14905	0	0	0	0	3.27214	AT1G51500.1	0		0	0	0	0	0
AT5G03910.1	3	DaGuo_15108,DaGuo_24419,DaGuo_68981	0.950926	6.14027	0.955107	3.20272	4.84726	AT5G03910.1	1	XiaoGuo_9891	4.87484	0.619204	1.86355	1.23733	0.677136
AT2G37010.1	1	DaGuo_53432	1.8896	10.3804	3.32135	2.48937	6.85433	AT2G37010.1	1	XiaoGuo_55282	0.895152	6.54927	3.10259	4.9077	1.39261
AT3G53480.1	1	DaGuo_15253	0	0	0	0	0.819655	AT3G53480.1	2	XiaoGuo_68171,XiaoGuo_75047	0.177513	1.80383	1.08575	1.80514	16.2004
AT2G47000.1	2	DaGuo_15337,DaGuo_29382	0	2.12816	0	0.70175	1.13017	AT2G47000.1	2	XiaoGuo_45503,XiaoGuo_45504	0	38.8382	0.608881	4.44892	2.32356
AT5G60790.1	1	DaGuo_41726	23.8078	15.9169	14.656	11.9514	29.8082	AT5G60790.1	4	XiaoGuo_26389,XiaoGuo_43491,XiaoGuo_43492,XiaoGuo_55138	238.002	475.592	959.461	341.532	263.983
AT2G37280.1	1	DaGuo_15609	0	0	0	0.671118	1.31405	AT2G37280.1	1	XiaoGuo_21200	0	1.31491	0	0	2.1569
AT1G67940.1	1	DaGuo_15931	0	0	0	0	0	AT1G67940.1	1	XiaoGuo_52270	4.65849	9.19708	11.5331	8.64856	25.4397
AT1G19800.1	1	DaGuo_17001	6.90481	30.6111	11.0719	7.54046	12.8894	AT1G19800.1	0		0	0	0	0	0
AT2G26910.1	5	DaGuo_17341,DaGuo_18332,DaGuo_20589,DaGuo_39997,DaGuo_39998	0.316156	43.8746	0	15.6825	44.4541	AT2G26910.1	3	XiaoGuo_17801,XiaoGuo_53545,XiaoGuo_61855	3.26197	44.2436	3.13005	5.79072	16.8485
AT3G54540.1	2	DaGuo_18072,DaGuo_38947	17.3119	12.2209	28.7873	7.56821	17.3125	AT3G54540.1	1	XiaoGuo_46998	10.3379	8.99527	54.3964	10.2445	12.1757
AT1G70610.1	2	DaGuo_44504,DaGuo_44505	7.19194	38.0473	3.05928	20.6244	7.64564	AT1G70610.1	2	XiaoGuo_4571,XiaoGuo_52456	8.51486	16.6128	6.21251	10.6045	11.8591
AT2G41700.1	1	DaGuo_18621	0	0	0	1.49665	0.732612	AT2G41700.1	1	XiaoGuo_68114	1.75469	2.67457	11.1796	2.22688	3.89974
AT5G06530.1	2	DaGuo_24921,DaGuo_33763	0	2.86886	0	11.4109	15.5475	AT5G06530.1	5	XiaoGuo_33008,XiaoGuo_43666,XiaoGuo_43668,XiaoGuo_43669,XiaoGuo_43673	5.1202	30.6084	2.87438	19.6278	3.68369
AT2G07680.1	3	DaGuo_20451,DaGuo_29393,DaGuo_63530	0	3.88047	0	1.75343	5.53753	AT2G07680.1	3	XiaoGuo_19447,XiaoGuo_28565,XiaoGuo_31836	0.672982	3.4193	0	2.62395	8.19064
AT5G13580.1	1	DaGuo_21120	0	0	0	0	0	AT5G13580.1	2	XiaoGuo_66254,XiaoGuo_76545	2.26351	0	2.07407	0	38.1538
AT3G47730.1	3	DaGuo_21708,DaGuo_30395,DaGuo_67388	8.70628	6.36562	0.685848	20.578	72.3349	AT3G47730.1	1	XiaoGuo_7802	0	0.6922	2.77764	1.3832	1.51392
AT1G28010.1	2	DaGuo_23022,DaGuo_67872	0.946718	46.0393	0.47544	2.48907	6.78102	AT1G28010.1	1	XiaoGuo_74222	0	5.30746	0.443701	0.88381	0
AT3G47790.1	1	DaGuo_23754	0	6.33194	1.41497	0.695974	0	AT3G47790.1	0		0	0	0	0	0
AT3G28390.1	1	DaGuo_23964	0	1.40793	0.606774	0	0	AT3G28390.1	2	XiaoGuo_35200,XiaoGuo_76630	2.57373	4.07437	5.66087	1.61813	1.36419
AT1G27940.1	2	DaGuo_25534,DaGuo_56177	0	30.0905	0	2.36298	2.31336	AT1G27940.1	1	XiaoGuo_70376	0	13.2798	0.859497	1.28403	1.63961
AT1G04120.1	2	DaGuo_25052,DaGuo_37790	4.23381	6.14446	13.9722	3.78482	31.7229	AT1G04120.1	2	XiaoGuo_49755,XiaoGuo_50424	14.1182	11.0716	40.1041	10.9945	31.3819
AT1G02520.1	6	DaGuo_29457,DaGuo_29458,DaGuo_60764,DaGuo_63000,DaGuo_66453,DaGuo_68065	9.6162	41.3039	0.651209	5.2078	21.6209	AT1G02520.1	4	XiaoGuo_6867,XiaoGuo_22904,XiaoGuo_36171,XiaoGuo_36263	2.37082	17.5863	3.3158	6.12084	22.9543
AT1G31770.1	1	DaGuo_49208	17.3141	5.15769	12.3562	0.750318	3.23207	AT1G31770.1	1	XiaoGuo_1919	0	0	2.24348	0	0
AT5G61730.1	1	DaGuo_30446	1.00293	0.333911	0	0.330316	6.14421	AT5G61730.1	0		0	0	0	0	0
AT2G01320.1	1	DaGuo_32333	6.91714	13.0356	9.11047	23.7273	15.97	AT2G01320.1	3	XiaoGuo_9959,XiaoGuo_9960,XiaoGuo_47414	16.0351	23.3655	16.3033	20.476	14.3438
AT3G62700.1	1	DaGuo_32944	6.75829	28.1367	3.68771	192.493	517.58	AT3G62700.1	1	XiaoGuo_44136	0	13.6044	5.45912	32.6221	40.6642
AT3G60970.1	2	DaGuo_32945,DaGuo_61453	5.38727	15.5948	12.5392	14.2062	98.0441	AT3G60970.1	1	XiaoGuo_43092	9.28872	31.2662	21.8274	8.59855	10.6255
AT3G60160.1	1	DaGuo_32948	0.922732	4.60815	0.463394	0.455853	0.892562	AT3G60160.1	1	XiaoGuo_29382	0	0	0	1.71852	0
AT3G52310.1	1	DaGuo_33764	0	3.29049	0	14.3647	17.1112	AT3G52310.1	2	XiaoGuo_33012,XiaoGuo_43671	0	19.6948	0.069076	4.11352	1.20477
AT4G39850.1	1	DaGuo_37864	6.12525	23.7165	11.9626	16.1015	35.9522	AT4G39850.1	2	XiaoGuo_47350,XiaoGuo_49874	12.8381	38.0201	40.0975	23.9463	48.5375
AT2G34660.1	1	DaGuo_38547	2.42992	6.21032	3.15843	21.9611	6.49837	AT2G34660.1	2	XiaoGuo_42780,XiaoGuo_42783	9.74998	43.3881	42.0377	34.9381	38.0996
AT3G16340.1	1	DaGuo_39196	28.6405	40.5444	6.1157	3.56515	5.23542	AT3G16340.1	1	XiaoGuo_22432	0	0	0	0	5.11924
AT1G59870.1	1	DaGuo_39197	14.4394	22.835	7.20107	1.93197	4.17078	AT1G59870.1	2	XiaoGuo_44489,XiaoGuo_44490	16.6498	17.965	13.5062	12.0828	21.9754
AT1G65410.1	1	DaGuo_40463	8.37228	13.421	5.70988	10.4169	8.19853	AT1G65410.1	1	XiaoGuo_10164	3.13486	0.289594	0	0	0
AT5G02270.1	1	DaGuo_40567	21.0539	22.692	20.1906	16.8064	27.3841	AT5G02270.1	2	XiaoGuo_33668,XiaoGuo_51080	6.80808	14.2354	11.0379	12.7716	14.8338
AT3G21250.1	1	DaGuo_40859	0.652754	3.44098	2.58607	25.3682	48.759	AT3G21250.1	1	XiaoGuo_52831	0.707057	5.92751	2.70293	9.69115	29.7259
AT4G25450.1	1	DaGuo_43135	1.18969	10.843	1.34429	14.2526	14.5288	AT4G25450.1	1	XiaoGuo_56107	1.77542	10.8247	3.61976	13.5885	4.40111
AT3G20320.1	1	DaGuo_44001	5.81121	15.1967	8.38371	11.588	14.1041	AT3G20320.1	0		0	0	0	0	0
AT2G37360.1	1	DaGuo_44780	0.207475	53.6028	0.277849	18.518	37.061	AT2G37360.1	0		0	0	0	0	0
AT5G39040.1	1	DaGuo_46223	6.23	12.7615	10.4997	15.0238	16.4447	AT5G39040.1	1	XiaoGuo_51160	0	1.52816	1.09503	0	0
AT1G03905.1	1	DaGuo_46487	16.4418	7.59833	13.3099	33.7031	30.2655	AT1G03905.1	0		0	0	0	0	0
AT3G10670.1	1	DaGuo_47063	1.0538	4.81161	6.35058	20.3779	4.95109	AT3G10670.1	1	XiaoGuo_52752	2.5099	10.0518	1.80608	5.99589	7.21881
AT5G60740.1	1	DaGuo_49807	2.91348	8.72999	4.75521	3.41842	5.10802	AT5G60740.1	1	XiaoGuo_55283	1.56123	5.0767	1.37933	6.02336	2.77584
AT4G04770.1	2	DaGuo_50738,DaGuo_52196	66.0236	155.054	160.001	503.939	279.604	AT4G04770.1	2	XiaoGuo_54834,XiaoGuo_59665	21.6174	161.968	98.7576	79.6192	71.069
AT1G63270.1	1	DaGuo_51645	7.4827	2.42897	5.6367	2.95732	5.42853	AT1G63270.1	0		0	0	0	0	0
AT3G25620.1	1	DaGuo_55967	4.97738	1.93334	4.72153	0.273218	4.0122	AT3G25620.1	1	XiaoGuo_27553	0	0	0	0	0
AT5G52860.1	1	DaGuo_56098	0.177375	4.25191	7.12618	0.175256	1.3726	AT5G52860.1	2	XiaoGuo_12916,XiaoGuo_74599	3.31393	4.46608	1.1021	0	2.40274
AT3G21580.1	1	DaGuo_58142	1.54902	9.54089	1.29652	3.82628	4.74485	AT3G21580.1	1	XiaoGuo_15863	0	0	0	0	1.57807
AT4G27420.1	1	DaGuo_59658	0	0	0	0	17.1784	AT4G27420.1	1	XiaoGuo_64420	0.130305	0	0	0.132297	14.0456
AT1G66950.1	1	DaGuo_66533	6.17323	1.6816	0.56367	0.554497	4.88568	AT1G66950.1	2	XiaoGuo_11966,XiaoGuo_15789	6.60805	3.42848	17.4264	3.19714	3.08271
AT1G53390.1	1	DaGuo_67914	0.900877	4.94891	0	1.78023	3.48569	AT1G53390.1	1	XiaoGuo_72056	0	1.75548	0.587028	2.92326	0
AT3G13100.1	0		0	0	0	0	0	AT3G13100.1	1	XiaoGuo_27456	0	0	0	0.838096	0
AT2G13610.1	0		0	0	0	0	0	AT2G13610.1	3	XiaoGuo_5507,XiaoGuo_32157,XiaoGuo_64388	4.79921	8.73758	13.8617	0.203023	0
AT3G28380.1	0		0	0	0	0	0	AT3G28380.1	1	XiaoGuo_7582	0.540557	0	3.85734	0	0
ATMG00110.1	0		0	0	0	0	0	ATMG00110.1	2	XiaoGuo_10203,XiaoGuo_26239	5.30293	1.61659	0.540586	5.38397	0
AT2G07771.2	0		0	0	0	0	0	AT2G07771.2	1	XiaoGuo_74277	5.94229	0	0.403842	0	0
AT1G30410.1	0		0	0	0	0	0	AT1G30410.1	1	XiaoGuo_15323	0	0	0	0	0.908353
AT5G19410.1	0		0	0	0	0	0	AT5G19410.1	1	XiaoGuo_22864	0	0.700745	0	0	1.53261
AT4G33460.1	0		0	0	0	0	0	AT4G33460.1	2	XiaoGuo_25073,XiaoGuo_32590	9.13018	5.00397	5.06736	8.3599	8.18707
AT1G02530.1	0		0	0	0	0	0	AT1G02530.1	1	XiaoGuo_26245	0.430778	6.56611	0	2.62417	2.87217
AT3G13090.1	0		0	0	0	0	0	AT3G13090.1	1	XiaoGuo_26985	0	0	0	0.814036	0
AT5G64840.1	0		0	0	0	0	0	AT5G64840.1	1	XiaoGuo_32968	1.58087	58.3668	15.5784	13.0696	9.70379
AT3G28415.1	0		0	0	0	0	0	AT3G28415.1	1	XiaoGuo_35150	0.722295	2.93588	0	2.2	0
AT5G09930.1	0		0	0	0	0	0	AT5G09930.1	1	XiaoGuo_44470	4.53727	87.6639	33.44	27.8264	16.4205
AT1G53270.1	0		0	0	0	0	0	AT1G53270.1	1	XiaoGuo_76361	0	0	0	0	3.36123
