# Supplementary material for: Integration of Transcriptome, Proteome and Metabolism Data Reveals the Alkaloids Biosynthesis in Macleaya cordata and Macleaya microcarpa
Source: PLoS One. 2013 Jan 9;8(1):e53409. doi: 10.1371/journal.pone.0053409 (PMC3541140; doi:10.1371/journal.pone.0053409)
Supplement: File S2 — The co-expression genes between different samples (including up-and down-regulated) and their annotations. It includes the comparison between 1) M. cordata vs. M. microcarpa 2) M. cordata phase I vs. phase II 3) M. microcarpa phase I vs. phase II 4) M. cordata roots vs. leaves 5) M. microcarpa roots vs. leaves. (XLSX) [file pone.0053409.s012.xlsx]

## Sheet: Sheet1
M.cordata vs. M.microcarpa	down-regulated	UniProt annotion	UniProt annotion
DaGuo_2216	XiaoGuo_40565	SubName: Full=Ubiquitin fusion protein;
DaGuo_37252	XiaoGuo_38525	SubName: Full=Putative uncharacterized protein;	Complete proteome; Nucleus; Reference proteome
DaGuo_37278	XiaoGuo_907	RecName: Full=Ribulose-phosphate 3-epimerase; EC=5.1.3.1;	Carbohydrate metabolism; Cobalt; Isomerase; Manganese; Metal-binding; Zinc
DaGuo_37743	XiaoGuo_43041	SubName: Full=Putative uncharacterized protein;	Complete proteome; Reference proteome
DaGuo_38045	XiaoGuo_12738	SubName: Full=Putative uncharacterized protein;	ATP-binding; Complete proteome; Hydrolase; Membrane; Nucleotide-binding; Phosphoprotein; Reference proteome; Transmembrane; Transmembrane helix
DaGuo_35575	XiaoGuo_38713	SubName: Full=Disulfide-isomerase-like protein;	Isomerase; Redox-active center; Repeat
DaGuo_12823	XiaoGuo_51635	SubName: Full=Putative uncharacterized protein;	Complete proteome; Reference proteome
DaGuo_35286	XiaoGuo_23168	SubName: Full=Putative uncharacterized protein;	Complete proteome; Reference proteome
DaGuo_35150	XiaoGuo_43520	RecName: Full=Ribosomal protein L15;	Complete proteome; Ribonucleoprotein; Ribosomal protein
DaGuo_50176	XiaoGuo_52627	SubName: Full=Putative uncharacterized protein;	ATP-binding; Complete proteome; Nucleotide-binding; Reference proteome
DaGuo_39934	XiaoGuo_37500	SubName: Full=Putative uncharacterized protein;	Complete proteome; Reference proteome
DaGuo_40183	XiaoGuo_35800	SubName: Full=Putative uncharacterized protein;
DaGuo_43891	XiaoGuo_10695	SubName: Full=Putative uncharacterized protein;	Complete proteome; Reference proteome
DaGuo_44928	XiaoGuo_5395	SubName: Full=Putative uncharacterized protein;
DaGuo_32104	XiaoGuo_29609	SubName: Full=Putative uncharacterized protein;	ATP-binding; Complete proteome; Nucleotide-binding; Reference proteome
DaGuo_46235	XiaoGuo_43451	SubName: Full=Putative uncharacterized protein;	Ribonucleoprotein; Ribosomal protein
DaGuo_46612	XiaoGuo_51742	RecName: Full=Glutathione peroxidase;	Oxidoreductase; Peroxidase
DaGuo_31204	XiaoGuo_38838	SubName: Full=Putative uncharacterized protein;	ATP-binding; Complete proteome; Nucleotide-binding; Reference proteome; Serine/threonine-protein kinase
DaGuo_49501	XiaoGuo_37989	SubName: Full=Putative uncharacterized protein;
DaGuo_29844	XiaoGuo_46347	SubName: Full=Putative uncharacterized protein;	Complete proteome; Reference proteome
DaGuo_49359	XiaoGuo_51637	SubName: Full=Putative uncharacterized protein;	Complete proteome; Reference proteome
DaGuo_51979	XiaoGuo_1904	SubName: Full=ADP-ribosylation factor;	GTP-binding; Nucleotide-binding
DaGuo_30533	XiaoGuo_18111	SubName: Full=Putative uncharacterized protein;	Chaperone; Complete proteome; Endoplasmic reticulum; Reference proteome
DaGuo_51997	XiaoGuo_58463	SubName: Full=Putative uncharacterized protein;
DaGuo_30415	XiaoGuo_37995	SubName: Full=Putative uncharacterized protein;	Complete proteome; Reference proteome
DaGuo_52224	XiaoGuo_48197	SubName: Full=Putative uncharacterized protein;	Complete proteome; Reference proteome
M.cordata vs. M.microcarpa	up-regulated
DaGuo_31425	XiaoGuo_11529	SubName: Full=Heat shock protein 90;	Stress response
DaGuo_31412	XiaoGuo_40250	SubName: Full=Predicted protein;	ATP-binding; Nucleotide-binding
DaGuo_31316	XiaoGuo_40946	SubName: Full=Heat shock protein 90-2;	Stress response
DaGuo_31644	XiaoGuo_52371	SubName: Full=Putative uncharacterized protein;	Complete proteome; Membrane; Reference proteome; Transmembrane; Transmembrane helix
DaGuo_31208	XiaoGuo_58172	SubName: Full=Putative uncharacterized protein;	Complete proteome; Reference proteome
DaGuo_38565	XiaoGuo_46956	SubName: Full=Putative uncharacterized protein;	Complete proteome; Reference proteome
DaGuo_2346	XiaoGuo_56456	SubName: Full=Putative uncharacterized protein;
DaGuo_38441	XiaoGuo_45914	SubName: Full=Putative uncharacterized protein;	Complete proteome
DaGuo_31858	XiaoGuo_38393	SubName: Full=Phospho-2-dehydro-3-deoxyheptonate aldolase 1, chloroplast, putative; EC=2.5.1.54;	Complete proteome; Transferase
DaGuo_38371	XiaoGuo_42698	SubName: Full=Putative uncharacterized protein;	ATP-binding; Helicase; Hydrolase; Nucleotide-binding
DaGuo_38368	XiaoGuo_42694	SubName: Full=Putative uncharacterized protein;	ATP-binding; Complete proteome; Helicase; Hydrolase; Nucleotide-binding; Reference proteome
DaGuo_46817	XiaoGuo_47958	SubName: Full=40S ribosomal protein S30-like; SubName: Full=Os06g0172600 protein;	Ribosomal protein
DaGuo_32600	XiaoGuo_46000	SubName: Full=Hypersensitive-induced response protein;
DaGuo_38222	XiaoGuo_48593	SubName: Full=Protein RCC2, putative;	Complete proteome; Repeat
DaGuo_32928	XiaoGuo_46592	SubName: Full=Putative uncharacterized protein;	Complete proteome; Reference proteome
DaGuo_50071	XiaoGuo_58018	SubName: Full=Putative uncharacterized protein;	Complete proteome; Reference proteome
DaGuo_40942	XiaoGuo_46936	SubName: Full=Putative uncharacterized protein;	Complete proteome; Reference proteome
DaGuo_37945	XiaoGuo_46255	SubName: Full=Putative uncharacterized protein;	Complete proteome; Reference proteome
DaGuo_33676	XiaoGuo_46143	SubName: Full=Putative uncharacterized protein;	Complete proteome; Reference proteome
DaGuo_30592	XiaoGuo_52856	SubName: Full=Putative uncharacterized protein;
DaGuo_30569	XiaoGuo_59589	SubName: Full=Arsenite-resistance protein, putative;	Complete proteome
DaGuo_7287	XiaoGuo_39896	SubName: Full=Putative uncharacterized protein;	Calcium; Complete proteome; Reference proteome
DaGuo_37240	XiaoGuo_44096	SubName: Full=Putative uncharacterized protein;	Complete proteome; Reference proteome; Repeat; WD repeat
DaGuo_30534	XiaoGuo_45744	SubName: Full=Putative uncharacterized protein;	Chaperone; Complete proteome; Endoplasmic reticulum; Reference proteome
DaGuo_33701	XiaoGuo_38959	SubName: Full=Putative uncharacterized protein;	ATP-binding; Complete proteome; Ligase; Nucleotide-binding; Reference proteome; Ubl conjugation pathway
DaGuo_30518	XiaoGuo_41630	SubName: Full=Putative uncharacterized protein;	ATP-binding; Chaperone; Complete proteome; Nucleotide-binding; Reference proteome
DaGuo_30376	XiaoGuo_42977	SubName: Full=Putative uncharacterized protein;	Complete proteome; Membrane; Reference proteome; Transmembrane; Transmembrane helix; Transport
DaGuo_52094	XiaoGuo_56577	SubName: Full=Putative uncharacterized protein;	Complete proteome
DaGuo_44237	XiaoGuo_47505	SubName: Full=Calcium-dependent protein kinase, putative; EC=2.7.11.17;	ATP-binding; Complete proteome; Kinase; Nucleotide-binding; Serine/threonine-protein kinase; Transferase
DaGuo_43797	XiaoGuo_53141	SubName: Full=Putative uncharacterized protein;	Complete proteome; Reference proteome
DaGuo_29877	XiaoGuo_45746	SubName: Full=Putative uncharacterized protein;	Chaperone; Complete proteome; Endoplasmic reticulum; Reference proteome
DaGuo_29764	XiaoGuo_38366	SubName: Full=Ras-related protein RIC1;	GTP-binding; Nucleotide-binding
DaGuo_55361	XiaoGuo_48695
DaGuo_29721	XiaoGuo_51298	RecName: Full=Pyruvate kinase; EC=2.7.1.40;	Complete proteome; Glycolysis; Kinase; Magnesium; Reference proteome; Transferase
DaGuo_29718	XiaoGuo_45579	SubName: Full=Putative uncharacterized protein;	Complete proteome; Reference proteome
DaGuo_28788	XiaoGuo_43991	SubName: Full=Putative uncharacterized protein;	Complete proteome; Reference proteome
DaGuo_26034	XiaoGuo_39501	SubName: Full=Aquaporin PIP2.1, putative;	Complete proteome; Transmembrane; Transport
DaGuo_37138	XiaoGuo_55381	SubName: Full=Putative uncharacterized protein;	Complete proteome; Reference proteome
DaGuo_42418	XiaoGuo_50945	SubName: Full=Putative uncharacterized protein;	Complete proteome; Reference proteome
DaGuo_41077	XiaoGuo_48913	RecName: Full=Cytochrome b6;	Chloroplast; Electron transport; Heme; Iron; Membrane; Metal-binding; Photosynthesis; Plastid; Thylakoid; Transmembrane; Transmembrane helix; Transport
DaGuo_34986	XiaoGuo_39750	SubName: Full=Putative uncharacterized protein;	Complete proteome; Reference proteome; Repeat; WD repeat
DaGuo_35091	XiaoGuo_48796	SubName: Full=Putative uncharacterized protein;	Complete proteome; Reference proteome
DaGuo_12903	XiaoGuo_44070	SubName: Full=Putative uncharacterized protein;	Complete proteome; Hydrolase; Reference proteome
DaGuo_19468	XiaoGuo_54755	SubName: Full=Predicted protein;
DaGuo_42356	XiaoGuo_46116	RecName: Full=60S ribosomal protein L27;	Ribonucleoprotein; Ribosomal protein
DaGuo_19356	XiaoGuo_38423	SubName: Full=Dc50, putative;	Complete proteome; Metal-binding; Zinc; Zinc-finger
DaGuo_41666	XiaoGuo_51405	SubName: Full=Putative uncharacterized protein;	Complete proteome
DaGuo_36303	XiaoGuo_44762	SubName: Full=Putative uncharacterized protein;	ATP-binding; Complete proteome; Helicase; Hydrolase; Nucleotide-binding; Reference proteome
DaGuo_14231	XiaoGuo_42800	SubName: Full=Calcium ion binding protein, putative;	Calcium; Complete proteome
DaGuo_65745	XiaoGuo_61074	SubName: Full=Putative uncharacterized protein;	Complete proteome; Reference proteome
DaGuo_35824	XiaoGuo_47680	RecName: Full=Aspartate aminotransferase; EC=2.6.1.1;	Aminotransferase; Complete proteome; Pyridoxal phosphate; Transferase
DaGuo_36155	XiaoGuo_41105	RecName: Full=Serine/threonine-protein phosphatase; EC=3.1.3.16;	Complete proteome; Hydrolase; Iron; Reference proteome
DaGuo_65057	XiaoGuo_60855	SubName: Full=Putative uncharacterized protein;
DaGuo_17098	XiaoGuo_52273	SubName: Full=Putative uncharacterized protein;	Complete proteome; Reference proteome
DaGuo_16103	XiaoGuo_43336	SubName: Full=Putative uncharacterized protein;	Complete proteome; Kinase; Reference proteome; Transferase
Phase I vs. Phase II in M.cordata	down-regulated
DaGuo_10558	SubName: Full=Putative uncharacterized protein;	Complete proteome; Reference proteome
DaGuo_7222	SubName: Full=Putative uncharacterized protein;	Complete proteome
DaGuo_6462	SubName: Full=Calmodulin binding protein, putative;	Complete proteome
DaGuo_6171	SubName: Full=Predicted protein;	Glycosyltransferase; Transferase
DaGuo_58170	SubName: Full=GH3 family protein;
DaGuo_55586	SubName: Full=Putative uncharacterized protein;	Complete proteome; Reference proteome
DaGuo_51543	SubName: Full=Putative uncharacterized protein;	Complete proteome; Reference proteome
DaGuo_50891	SubName: Full=Putative uncharacterized protein;	Complete proteome; Reference proteome
DaGuo_10689	SubName: Full=Putative uncharacterized protein;	Complete proteome; Reference proteome
DaGuo_49764	SubName: Full=Putative uncharacterized protein;	Complete proteome; Reference proteome
DaGuo_49467	SubName: Full=Polyamine oxidase, putative; EC=1.5.3.11;	Complete proteome; Oxidoreductase
DaGuo_49466	SubName: Full=Predicted protein;
DaGuo_48949	SubName: Full=Putative uncharacterized protein;	Complete proteome; Reference proteome
DaGuo_42552	SubName: Full=Putative uncharacterized protein Sb05g003660;	Complete proteome; Reference proteome
DaGuo_37897	SubName: Full=Putative uncharacterized protein;	Complete proteome
DaGuo_37595	SubName: Full=Putative uncharacterized protein;
DaGuo_36679	SubName: Full=Putative uncharacterized protein;	ANK repeat; Complete proteome; Reference proteome; Repeat
DaGuo_35925	SubName: Full=ATP binding protein, putative; EC=2.7.10.2;	ATP-binding; Complete proteome; Nucleotide-binding; Serine/threonine-protein kinase; Transferase
DaGuo_35080	SubName: Full=Putative uncharacterized protein;	Complete proteome; Reference proteome
DaGuo_34864	SubName: Full=Putative uncharacterized protein;	Calcium; Complete proteome; Membrane; Reference proteome; Transmembrane; Transmembrane helix
DaGuo_33773	SubName: Full=Calcium-dependent protein kinase, putative; EC=2.7.11.17;	ATP-binding; Calcium; Complete proteome; Kinase; Nucleotide-binding; Transferase
DaGuo_31823	SubName: Full=Geranyl geranyl pyrophosphate synthase, putative; EC=2.5.1.29;	Complete proteome; Isoprene biosynthesis; Transferase
DaGuo_31646	SubName: Full=Putative uncharacterized protein;	Complete proteome; Reference proteome
DaGuo_31096	SubName: Full=Pectinesterase; EC=3.1.1.11;	Hydrolase
DaGuo_31057	SubName: Full=Predicted protein; Flags: Fragment;
DaGuo_30154	RecName: Full=Probable pyridoxal biosynthesis protein PDX1; AltName: Full=Ethylene-inducible protein HEVER;	Pyridoxine biosynthesis; Stress response
DaGuo_29852
DaGuo_29671	SubName: Full=Nitrate reductase 1;
DaGuo_28457	SubName: Full=Putative uncharacterized protein;	Complete proteome
DaGuo_26389	SubName: Full=Synaptosomal associated protein, putative;	Complete proteome
DaGuo_26014	SubName: Full=Putative uncharacterized protein;	Complete proteome; Reference proteome
DaGuo_21752	SubName: Full=Calcium-dependent protein kinase, putative; EC=2.7.11.17;	ATP-binding; Calcium; Complete proteome; Kinase; Nucleotide-binding; Transferase
Phase I vs. Phase II in M.cordata	up-regulated
DaGuo_12857	SubName: Full=Putative uncharacterized protein;	Complete proteome; Reference proteome
DaGuo_7319	SubName: Full=Putative uncharacterized protein;	Complete proteome; Reference proteome; Repeat; WD repeat
DaGuo_54690	SubName: Full=Putative uncharacterized protein;	Complete proteome; Reference proteome
DaGuo_47018	SubName: Full=Putative uncharacterized protein;	Complete proteome; Reference proteome
DaGuo_45318	SubName: Full=Predicted protein;
DaGuo_42273	SubName: Full=Putative uncharacterized protein;	Complete proteome; Reference proteome
DaGuo_39801	SubName: Full=Predicted protein;
DaGuo_12935	SubName: Full=Cytochrome P450;	Heme; Iron; Metal-binding; Monooxygenase; Oxidoreductase
DaGuo_39443	SubName: Full=Alpha-galactosidase/alpha-n-acetylgalactosaminidase, putative; EC=3.2.1.22;	Complete proteome; Glycosidase; Hydrolase
DaGuo_38953	SubName: Full=Putative uncharacterized protein;	Complete proteome
DaGuo_38667	SubName: Full=Ribosomal protein S9, putative;	Complete proteome; Ribonucleoprotein; Ribosomal protein
DaGuo_34434	SubName: Full=Putative uncharacterized protein;	Complete proteome; Reference proteome
DaGuo_34283	SubName: Full=Putative uncharacterized protein;	Complete proteome; Metal-binding; Reference proteome; Zinc; Zinc-finger
DaGuo_33825
DaGuo_31924	SubName: Full=Cytochrome P450;	Heme; Iron; Metal-binding; Monooxygenase; Oxidoreductase
DaGuo_31916	SubName: Full=Cytochrome P450;	Heme; Iron; Metal-binding; Monooxygenase; Oxidoreductase
DaGuo_31901	SubName: Full=Putative uncharacterized protein;	Complete proteome; Heme; Iron; Metal-binding; Monooxygenase; Oxidoreductase; Reference proteome
DaGuo_31402	SubName: Full=Cystathionine gamma-synthase, putative; EC=2.5.1.48;	Complete proteome; Transferase
DaGuo_31293	SubName: Full=Putative uncharacterized protein;	Complete proteome; Reference proteome; Repeat; WD repeat
DaGuo_30794	SubName: Full=Cysteine proteinase inhibitor;	Protease inhibitor; Thiol protease inhibitor
DaGuo_30406	SubName: Full=Predicted protein;	DNA-binding; Homeobox; Nucleus; Transcription; Transcription regulation
DaGuo_2317	SubName: Full=Putative uncharacterized protein;	Complete proteome; Reference proteome; Ribonucleoprotein; Ribosomal protein
DaGuo_2270	SubName: Full=Cytochrome P450;	Heme; Iron; Metal-binding; Monooxygenase; Oxidoreductase
Phase I vs. Phase II in M.microcarpa	down-regulated
XiaoGuo_26611	SubName: Full=Peroxidase 2b; EC=1.11.1.7; Flags: Precursor;	Heme; Iron; Metal-binding; Oxidoreductase; Peroxidase; Signal
XiaoGuo_58293	SubName: Full=Predicted protein;
XiaoGuo_55008	SubName: Full=Putative uncharacterized protein;	Aspartyl protease; Complete proteome; Hydrolase; Protease; Reference proteome
XiaoGuo_54866	SubName: Full=Putative uncharacterized protein;	ANK repeat; Complete proteome; Reference proteome; Repeat
XiaoGuo_49535	SubName: Full=Putative uncharacterized protein;	ANK repeat; Repeat
XiaoGuo_48439	SubName: Full=Predicted protein;
XiaoGuo_45288	SubName: Full=Putative uncharacterized protein;	Acyltransferase; Complete proteome; Lipoyl; Reference proteome; Transferase
XiaoGuo_43020	SubName: Full=Putative uncharacterized protein;	Complete proteome; Glycosidase; Hydrolase; Reference proteome
XiaoGuo_42128	SubName: Full=Putative uncharacterized protein;	Complete proteome
XiaoGuo_38733
XiaoGuo_37988	SubName: Full=Putative uncharacterized protein;
XiaoGuo_32944	RecName: Full=Adenosylhomocysteinase; EC=3.3.1.1;	Complete proteome; Hydrolase; NAD; One-carbon metabolism; Reference proteome
XiaoGuo_30719	SubName: Full=Putative uncharacterized protein;	Complete proteome; Reference proteome
Phase I vs. Phase II in M.microcarpa	up-regulated
XiaoGuo_39582	RecName: Full=Chorismate synthase, chloroplastic; EC=4.2.3.5; AltName: Full=5-enolpyruvylshikimate-3-phosphate phospholyase; Flags: Precursor;	Amino-acid biosynthesis; Aromatic amino acid biosynthesis; Chloroplast; Direct protein sequencing; Lyase; Plastid; Transit peptide
XiaoGuo_56956	RecName: Full=Defensin-like protein 1; AltName: Full=Cysteine-rich antimicrobial protein 1; AltName: Full=Defensin AMP1; Short=DmAMP1;	Antimicrobial; Direct protein sequencing; Disulfide bond; Fungicide; Plant defense; Secreted
XiaoGuo_53384	SubName: Full=Putative uncharacterized protein;	Complete proteome; Reference proteome
XiaoGuo_48923	SubName: Full=Putative uncharacterized protein; Flags: Fragment;
XiaoGuo_48140	SubName: Full=Subtilase;	Hydrolase; Protease; Serine protease
Leaves vs. roots in M.cordata	down-regulated
DaGuo_12864
DaGuo_15891	SubName: Full=Putative uncharacterized protein;
DaGuo_15960	SubName: Full=Putative uncharacterized protein;	Heme; Iron; Metal-binding; Monooxygenase; Oxidoreductase
DaGuo_17021	SubName: Full=Predicted protein;
DaGuo_19344	SubName: Full=Predicted protein;
DaGuo_19390	SubName: Full=Putative uncharacterized protein;	Complete proteome; Reference proteome
DaGuo_19409	SubName: Full=Predicted protein;	Glycosyltransferase; Transferase
DaGuo_19486	SubName: Full=Putative uncharacterized protein;	Complete proteome; Reference proteome
DaGuo_19501	SubName: Full=Putative uncharacterized protein;
DaGuo_19569	SubName: Full=Putative uncharacterized protein;	Complete proteome; Heme; Iron; Metal-binding; Monooxygenase; Oxidoreductase; Reference proteome
DaGuo_19593	SubName: Full=Major chlorophyll a/b binding protein LHCb1.2; Flags: Precursor;	Chloroplast; Photosynthesis; Transit peptide
DaGuo_21715	SubName: Full=Putative uncharacterized protein;
DaGuo_21780	SubName: Full=Putative uncharacterized protein;	Cell wall biogenesis/degradation; Complete proteome; Glycosidase; Hydrolase; Reference proteome
DaGuo_22043	SubName: Full=Putative uncharacterized protein;	Complete proteome; Reference proteome
DaGuo_2302	SubName: Full=Zinc-finger protein;	Zinc-finger
DaGuo_25895	SubName: Full=Major chlorophyll a/b binding protein LHCb1.2; Flags: Precursor;	Chloroplast; Photosynthesis; Transit peptide
DaGuo_26007	SubName: Full=4-nitrophenylphosphatase, putative; EC=3.1.3.41;	Complete proteome; Hydrolase
DaGuo_26206	RecName: Full=Methionine aminopeptidase; EC=3.4.11.18;	Aminopeptidase; Cobalt; Complete proteome; Hydrolase; Metal-binding; Protease
DaGuo_28444	RecName: Full=Beta-galactosidase; EC=3.2.1.23;	Complete proteome; Glycosidase; Hydrolase; Reference proteome
DaGuo_28469	SubName: Full=Putative uncharacterized protein;	Complete proteome; Reference proteome
DaGuo_28494	SubName: Full=Short chain dehydrogenase/reductase; Flags: Fragment;	Oxidoreductase
DaGuo_28658	SubName: Full=Hydrolase, putative; EC=3.8.1.5;	Complete proteome; Hydrolase
DaGuo_2981	SubName: Full=Precursor of protein cell division protease ftsh-like protein;	ATP-binding; Cell division; Nucleotide-binding; Protease
DaGuo_30141	SubName: Full=Apolipoprotein d, putative;	Complete proteome; Lipoprotein
DaGuo_30226	SubName: Full=Putative uncharacterized protein;	Complete proteome
DaGuo_30784	SubName: Full=Putative uncharacterized protein;	Complete proteome; Reference proteome
DaGuo_30857	SubName: Full=Putative uncharacterized protein;	Complete proteome; Reference proteome
DaGuo_30907	SubName: Full=Putative uncharacterized protein;	Complete proteome; Reference proteome
DaGuo_30956	SubName: Full=Beta glucosidase like protein;
DaGuo_31064	RecName: Full=3-ketoacyl-CoA synthase; EC=2.3.1.-;	Acyltransferase; Transferase
DaGuo_31195	SubName: Full=Putative uncharacterized protein;
DaGuo_31205	SubName: Full=Predicted protein;	Isomerase; Rotamase
DaGuo_31385	SubName: Full=Hydrolase, putative; EC=3.8.1.5;	Complete proteome; Hydrolase
DaGuo_31470	SubName: Full=Putative uncharacterized protein;	Complete proteome; Reference proteome
DaGuo_31472	SubName: Full=Vacuolar cation/proton exchanger 1a, putative;	Complete proteome; Membrane; Transmembrane; Transmembrane helix
DaGuo_31482	SubName: Full=Vacuolar cation/proton exchanger 1a, putative;	Complete proteome; Membrane; Transmembrane; Transmembrane helix
DaGuo_31747	SubName: Full=Chalcone synthase;	Acyltransferase; Transferase
DaGuo_31749
DaGuo_31753	SubName: Full=Chalcone synthase; EC=2.3.1.74;	Acyltransferase; Transferase
DaGuo_31755	RecName: Full=Chalcone synthase; EC=2.3.1.74; AltName: Full=Naringenin-chalcone synthase;	Acyltransferase; Flavonoid biosynthesis; Transferase
DaGuo_32123	SubName: Full=Putative uncharacterized protein;	Complete proteome; Iron; Iron-sulfur; Metal-binding; Reference proteome
DaGuo_32484	SubName: Full=Cyclic nucleotide-gated ion channel, putative;	Complete proteome
DaGuo_32580	SubName: Full=Flavonoid-3'-hydroxylase;	Heme; Iron; Metal-binding; Monooxygenase; Oxidoreductase
DaGuo_32653	SubName: Full=Putative uncharacterized protein;	Complete proteome; Reference proteome
DaGuo_32822	SubName: Full=Lycopene epsilon cyclase;
DaGuo_33045	SubName: Full=Putative uncharacterized protein;	Complete proteome; Reference proteome
DaGuo_33612	SubName: Full=Putative uncharacterized protein;	Complete proteome; Reference proteome
DaGuo_34003	SubName: Full=Putative uncharacterized protein;	Complete proteome; Reference proteome
DaGuo_34005	SubName: Full=Putative uncharacterized protein;	Complete proteome; Reference proteome
DaGuo_34306	SubName: Full=Putative uncharacterized protein;	Complete proteome
DaGuo_34571	SubName: Full=Predicted protein;
DaGuo_34675	SubName: Full=Putative uncharacterized protein;	Complete proteome; Reference proteome
DaGuo_36428	SubName: Full=Putative uncharacterized protein;
DaGuo_37281	SubName: Full=Putative uncharacterized protein;	Chloroplast; Complete proteome; Photosynthesis; Reference proteome
DaGuo_37283	SubName: Full=Chloroplast chlorophyll A-B binding protein 3C; Flags: Fragment;	Chloroplast; Photosynthesis
DaGuo_37565	SubName: Full=Putative uncharacterized protein;	Complete proteome; Reference proteome
DaGuo_37566	SubName: Full=Putative uncharacterized protein;	Complete proteome; Reference proteome
DaGuo_38053	SubName: Full=Steroleosin SLO1-3;	Oxidoreductase
DaGuo_38542	SubName: Full=Putative uncharacterized protein;
DaGuo_39235	RecName: Full=50S ribosomal protein L23, chloroplastic;	Chloroplast; Plastid; Ribonucleoprotein; Ribosomal protein; RNA-binding; rRNA-binding
DaGuo_39624	SubName: Full=Putative uncharacterized protein;	Complete proteome; Reference proteome
DaGuo_40695	SubName: Full=Putative uncharacterized protein;	Chaperone; Complete proteome; Reference proteome
DaGuo_42590	SubName: Full=Putative uncharacterized protein;	Complete proteome; Reference proteome
DaGuo_42592	SubName: Full=Putative uncharacterized protein;	Complete proteome; Reference proteome
DaGuo_42593	SubName: Full=Cytochrome P450 90A2;	Heme; Iron; Metal-binding; Monooxygenase; Oxidoreductase
DaGuo_42657	SubName: Full=(E)-beta-ocimene/myrcene synthase;	Magnesium; Metal-binding
DaGuo_42774	SubName: Full=Predicted protein; Flags: Fragment;
DaGuo_42998	SubName: Full=Putative uncharacterized protein;	Complete proteome
DaGuo_42999	SubName: Full=Putative uncharacterized protein;	Complete proteome
DaGuo_43938	SubName: Full=Putative uncharacterized protein;	Complete proteome; Reference proteome
DaGuo_44369	SubName: Full=NAD dependent epimerase/dehydratase, putative;	Complete proteome
DaGuo_44521	SubName: Full=Repetitive proline-rich cell wall protein 2, putative;	Complete proteome
DaGuo_44656	SubName: Full=Putative uncharacterized protein;	Complete proteome; Reference proteome
DaGuo_44780	SubName: Full=ATP-binding cassette transporter, putative; EC=3.6.3.28;	ATP-binding; Complete proteome; Hydrolase; Nucleotide-binding
DaGuo_45169
DaGuo_45758	SubName: Full=Chlorophyll a/b binding protein;	Chloroplast; Photosynthesis
DaGuo_45795	SubName: Full=Putative uncharacterized protein;	Complete proteome; Isomerase; Reference proteome; Rotamase
DaGuo_46328	SubName: Full=Light-harvesting complex I protein Lhca5;	Chloroplast; Photosynthesis
DaGuo_46330	SubName: Full=Light-harvesting complex I protein Lhca5;	Chloroplast; Photosynthesis
DaGuo_46562	SubName: Full=Putative uncharacterized protein;	Complete proteome; Reference proteome
DaGuo_46716	SubName: Full=Predicted protein;	Reference proteome
DaGuo_47011	SubName: Full=Chloroplast omega-6 fatty acid desaturase;
DaGuo_47305	SubName: Full=Putative uncharacterized protein;	Complete proteome; Heme; Iron; Metal-binding; Monooxygenase; Oxidoreductase; Reference proteome
DaGuo_47509	SubName: Full=Putative uncharacterized protein;	Complete proteome; Reference proteome
DaGuo_47713	SubName: Full=Predicted protein;
DaGuo_47780	SubName: Full=Peroxisomal glycolate oxidase;
DaGuo_47818	SubName: Full=Putative uncharacterized protein;	Complete proteome; Reference proteome
DaGuo_47842	SubName: Full=Predicted protein;
DaGuo_48010	SubName: Full=Peptidyl-prolyl cis-trans isomerase, putative;	Complete proteome; Isomerase; Rotamase
DaGuo_48049	SubName: Full=Predicted protein;	Repeat
DaGuo_48108	SubName: Full=Putative uncharacterized protein;	2Fe-2S; Complete proteome; Iron; Iron-sulfur; Metal-binding; Reference proteome
DaGuo_48109	SubName: Full=Putative uncharacterized protein;	2Fe-2S; Complete proteome; Iron; Iron-sulfur; Metal-binding; Reference proteome
DaGuo_48318	SubName: Full=Putative uncharacterized protein;	Complete proteome; Reference proteome
DaGuo_48366	SubName: Full=Putative uncharacterized protein;	Complete proteome; Hydrolase; Protease; Reference proteome; Serine protease
DaGuo_48388	SubName: Full=Putative uncharacterized protein;	2Fe-2S; Complete proteome; Iron; Iron-sulfur; Metal-binding; Reference proteome
DaGuo_48544	SubName: Full=Putative uncharacterized protein;	Complete proteome; Reference proteome
DaGuo_48870	SubName: Full=Putative uncharacterized protein;	Complete proteome; Reference proteome
DaGuo_49104	SubName: Full=Putative uncharacterized protein;	Complete proteome; Reference proteome
DaGuo_49106	SubName: Full=Putative uncharacterized protein;	Complete proteome; Reference proteome
DaGuo_49143	RecName: Full=3-ketoacyl-CoA synthase; EC=2.3.1.-;	Acyltransferase; Complete proteome; Reference proteome; Transferase
DaGuo_49182	SubName: Full=Putative uncharacterized protein;	Complete proteome; Reference proteome
DaGuo_49231	SubName: Full=Putative uncharacterized protein;	Complete proteome; Reference proteome
DaGuo_49388	SubName: Full=Predicted protein;
DaGuo_49535	SubName: Full=Putative uncharacterized protein;	Complete proteome; Reference proteome
DaGuo_49579	RecName: Full=CASP-like protein VIT_01s0010g01870;	Cell membrane; Complete proteome; Membrane; Reference proteome; Transmembrane; Transmembrane helix
DaGuo_49655	SubName: Full=Putative uncharacterized protein;	Complete proteome; Reference proteome
DaGuo_49849	SubName: Full=Flavonol 4'-sulfotransferase, putative; EC=2.8.2.4;	Complete proteome; Transferase
DaGuo_50022	SubName: Full=Putative uncharacterized protein;	Complete proteome; Reference proteome
DaGuo_50023	SubName: Full=Predicted protein;
DaGuo_50117	SubName: Full=Putative uncharacterized protein;
DaGuo_50184	SubName: Full=Predicted protein;
DaGuo_50312	SubName: Full=Putative uncharacterized protein;	Complete proteome; Membrane; Reference proteome; Transmembrane; Transmembrane helix
DaGuo_50320	SubName: Full=Putative uncharacterized protein;	Complete proteome; Hydrolase; Magnesium; Metal-binding; Protein phosphatase; Reference proteome
DaGuo_50321	SubName: Full=Putative uncharacterized protein;	Complete proteome; Hydrolase; Magnesium; Metal-binding; Protein phosphatase; Reference proteome
DaGuo_50527	SubName: Full=Putative uncharacterized protein;	Complete proteome
DaGuo_50621	SubName: Full=Putative uncharacterized protein;
DaGuo_50790	SubName: Full=Putative uncharacterized protein;	Complete proteome; Reference proteome
DaGuo_50871	SubName: Full=Putative uncharacterized protein;	Cell wall biogenesis/degradation; Complete proteome; Glycosidase; Hydrolase; Reference proteome
DaGuo_51096	SubName: Full=Predicted protein;
DaGuo_51948	RecName: Full=Glucose-1-phosphate adenylyltransferase; EC=2.7.7.27;	Allosteric enzyme; Chloroplast; Complete proteome; Nucleotidyltransferase; Reference proteome; Transferase
DaGuo_52418	SubName: Full=Putative uncharacterized protein;	Complete proteome; Iron; Iron-sulfur; Metal-binding; Reference proteome
DaGuo_52494	SubName: Full=Putative uncharacterized protein;	Complete proteome; Heme; Iron; Metal-binding; Monooxygenase; Oxidoreductase; Reference proteome
DaGuo_52646	SubName: Full=OHP, putative;	Complete proteome
DaGuo_52708	SubName: Full=Putative uncharacterized protein;
DaGuo_52864	SubName: Full=Putative uncharacterized protein;	Complete proteome
DaGuo_52876	SubName: Full=Pathogenesis-related (PR)-10-related norcoclaurine synthase-like protein;
DaGuo_53001
DaGuo_53272	SubName: Full=Putative uncharacterized protein;	Complete proteome; Reference proteome
DaGuo_53417	SubName: Full=9-cis-epoxycarotenoid dioxygenase, putative;	Complete proteome; Dioxygenase
DaGuo_53447	SubName: Full=Photosystem II 11 kDa protein, putative;	Complete proteome
DaGuo_53488	SubName: Full=Putative uncharacterized protein;	Complete proteome; Reference proteome
DaGuo_53499	SubName: Full=Putative uncharacterized protein;	Complete proteome; Reference proteome
DaGuo_53513	SubName: Full=Putative uncharacterized protein;	Complete proteome; Reference proteome
DaGuo_53703	SubName: Full=Putative uncharacterized protein;
DaGuo_53762	SubName: Full=Putative uncharacterized protein;	Complete proteome
DaGuo_53858	SubName: Full=Putative uncharacterized protein;	Complete proteome; Reference proteome
DaGuo_53897	SubName: Full=Putative uncharacterized protein;	Complete proteome
DaGuo_53947	SubName: Full=Putative uncharacterized protein;	Complete proteome; Reference proteome
DaGuo_54068	SubName: Full=Putative uncharacterized protein;	Complete proteome; Reference proteome
DaGuo_54074	SubName: Full=Indole-3-acetic acid-amido synthetase GH3.5, putative;	Complete proteome
DaGuo_54247	SubName: Full=Putative uncharacterized protein;	Complete proteome; Metal-binding; Reference proteome; Zinc
DaGuo_54355	SubName: Full=Putative uncharacterized protein;	Complete proteome; Reference proteome
DaGuo_54439	SubName: Full=Putative uncharacterized protein;	Complete proteome; Reference proteome
DaGuo_54626	SubName: Full=Putative uncharacterized protein;	Complete proteome; Reference proteome
DaGuo_54643	SubName: Full=Putative uncharacterized protein;	Complete proteome; Reference proteome
DaGuo_54661	SubName: Full=Putative uncharacterized protein;	Carbohydrate metabolism; Complete proteome; Hydrolase; Reference proteome
DaGuo_54706	SubName: Full=Putative uncharacterized protein;	Complete proteome; Reference proteome
DaGuo_54899	RecName: Full=Acyl carrier protein;	Complete proteome; Fatty acid biosynthesis; Lipid synthesis; Phosphopantetheine; Reference proteome
DaGuo_55002	SubName: Full=Predicted protein;
DaGuo_55032	SubName: Full=YABBY2-like protein;
DaGuo_55062	SubName: Full=Predicted protein;
DaGuo_55149	SubName: Full=Putative uncharacterized protein;	Complete proteome; Reference proteome
DaGuo_55217	SubName: Full=Putative uncharacterized protein;	Complete proteome; Reference proteome
DaGuo_55422	SubName: Full=Putative uncharacterized protein;
DaGuo_55834	SubName: Full=Putative uncharacterized protein;	Complete proteome; Reference proteome
DaGuo_56184
DaGuo_56391	SubName: Full=Putative uncharacterized protein;	Complete proteome; Reference proteome
DaGuo_56421	SubName: Full=Putative uncharacterized protein;	Chloroplast; Complete proteome; Photosynthesis; Reference proteome
DaGuo_56453	SubName: Full=Predicted protein;
DaGuo_56465	SubName: Full=Putative uncharacterized protein;	Complete proteome; Reference proteome
DaGuo_56473	SubName: Full=Putative uncharacterized protein;
DaGuo_56478
DaGuo_56513	SubName: Full=Putative uncharacterized protein;	Chloroplast; Complete proteome; Photosynthesis; Reference proteome
DaGuo_56518	SubName: Full=Putative uncharacterized protein;	Complete proteome; Reference proteome
DaGuo_56519	SubName: Full=Putative uncharacterized protein;	Complete proteome; Reference proteome
DaGuo_56603	RecName: Full=Photosystem II reaction center W protein, chloroplastic; AltName: Full=PSII 6.1 kDa protein; Flags: Precursor;	Chloroplast; Direct protein sequencing; Membrane; Photosynthesis; Photosystem II; Plastid; Thylakoid; Transit peptide; Transmembrane; Transmembrane helix
DaGuo_56645
DaGuo_56712	SubName: Full=Putative uncharacterized protein;	Complete proteome
DaGuo_56868	SubName: Full=Putative uncharacterized protein;	Complete proteome; Membrane; Reference proteome; Transmembrane; Transmembrane helix
DaGuo_56904	SubName: Full=Chlorophyll a/b-binding protein;	Chloroplast; Photosynthesis
DaGuo_57907	SubName: Full=Putative uncharacterized protein;	Complete proteome; Reference proteome
DaGuo_57918	SubName: Full=Putative uncharacterized protein;	Complete proteome; Reference proteome
DaGuo_57919	SubName: Full=Putative uncharacterized protein;	Complete proteome; Reference proteome
DaGuo_58052	SubName: Full=Putative uncharacterized protein;	Complete proteome; Reference proteome
DaGuo_58139	SubName: Full=Putative uncharacterized protein;
DaGuo_58147	SubName: Full=Predicted protein;
DaGuo_58259	SubName: Full=Indole-3-acetic acid-amido synthetase GH3.5, putative;	Complete proteome
DaGuo_58808	SubName: Full=Putative uncharacterized protein;
DaGuo_59370	SubName: Full=Putative uncharacterized protein;	Complete proteome; Reference proteome
DaGuo_59468	SubName: Full=Os01g0720500 protein; SubName: Full=Putative chlorophyll a/b-binding protein 3C; SubName: Full=cDNA clone:001-013-E06, full insert sequence; SubName: Full=cDNA clone:001-014-B02, full insert sequence; SubName: Full=cDNA clone:006-301-C12, full insert sequence;	Chloroplast; Photosynthesis
DaGuo_59840	RecName: Full=Non-specific lipid-transfer protein;	Lipid-binding; Transport
DaGuo_59988	SubName: Full=Putative uncharacterized protein;	Complete proteome
DaGuo_60022	SubName: Full=Putative chloroplast chlorophyll a/b-binding protein;	Chloroplast; Photosynthesis
DaGuo_60853	SubName: Full=Os01g0501800 protein; SubName: Full=Putative 33kDa oxygen evolving protein of photosystem II; SubName: Full=cDNA clone:001-013-B04, full insert sequence; SubName: Full=cDNA clone:001-029-A06, full insert sequence; SubName: Full=cDNA clone:001-038-G12, full insert sequence; SubName: Full=cDNA clone:001-039-G10, full insert sequence; SubName: Full=cDNA clone:006-311-B02, full insert s…
DaGuo_67401	SubName: Full=Putative chloroplast chlorophyll a/b-binding protein;	Chloroplast; Photosynthesis
DaGuo_67523	SubName: Full=Major chlorophyll a/b binding protein LHCb1.3; Flags: Precursor;	Chloroplast; Photosynthesis; Transit peptide
Leaves vs. roots in M.cordata	up-regulated
DaGuo_146	SubName: Full=Putative uncharacterized protein;	Complete proteome; Reference proteome
DaGuo_2368	SubName: Full=Peroxidase 72, putative; EC=1.11.1.7;	Complete proteome; Heme; Iron; Metal-binding; Oxidoreductase; Peroxidase
DaGuo_2373	SubName: Full=Putative uncharacterized protein;
DaGuo_2693	SubName: Full=Beta-amyrin synthase;	Repeat
DaGuo_28592
DaGuo_29779	SubName: Full=Putative uncharacterized protein;	Complete proteome; Reference proteome
DaGuo_30131	SubName: Full=Putative uncharacterized protein;
DaGuo_31537	SubName: Full=Putative uncharacterized protein;	ATP-binding; Complete proteome; Nucleotide-binding; Reference proteome
DaGuo_33861
DaGuo_34346	SubName: Full=Glutathione s-transferase, putative; EC=4.4.1.5;	Complete proteome; Lyase; Transferase
DaGuo_34852	SubName: Full=Putative uncharacterized protein;	Complete proteome; Reference proteome
DaGuo_34855	SubName: Full=Predicted protein;
DaGuo_34959	SubName: Full=KNAT1 protein;
DaGuo_36396
DaGuo_39031	SubName: Full=Putative uncharacterized protein;
DaGuo_39826	SubName: Full=Putative uncharacterized protein;	Complete proteome; Reference proteome
DaGuo_40916	SubName: Full=Epoxide hydrolase 1;	Hydrolase
DaGuo_41354	SubName: Full=Putative uncharacterized protein;	Complete proteome; Reference proteome
DaGuo_42001	SubName: Full=Putative uncharacterized protein;	ANK repeat; Repeat
DaGuo_42479
DaGuo_44255	SubName: Full=Putative uncharacterized protein;	Complete proteome; Metal-binding; Reference proteome; Zinc
DaGuo_44673	SubName: Full=2-oxoglutarate-dependent dioxygenase;	Dioxygenase; Iron; Oxidoreductase
DaGuo_45819	SubName: Full=Carotenoid cleavage dioxygenase 8;	Dioxygenase
DaGuo_46157	SubName: Full=Putative uncharacterized protein;	Complete proteome
DaGuo_46502	SubName: Full=Predicted protein;
DaGuo_46503	SubName: Full=Predicted protein;
DaGuo_46910	SubName: Full=Putative uncharacterized protein;	Complete proteome; Reference proteome
DaGuo_48153	SubName: Full=DNA binding protein, putative;	Complete proteome
DaGuo_49405	SubName: Full=Putative uncharacterized protein;	Complete proteome
DaGuo_49902	SubName: Full=Putative uncharacterized protein;	Complete proteome; Reference proteome
DaGuo_51885	SubName: Full=2-oxoglutarate-dependent dioxygenase;	Dioxygenase; Iron; Oxidoreductase
DaGuo_52525	SubName: Full=GH3 family protein;
DaGuo_53529	RecName: Full=3-ketoacyl-CoA synthase; EC=2.3.1.-;	Acyltransferase; Transferase
DaGuo_54310	RecName: Full=Probable protein Pop3;	3D-structure; Complete proteome; Magnesium; Metal-binding; Reference proteome
DaGuo_54569	SubName: Full=Putative uncharacterized protein;	Complete proteome; Reference proteome
DaGuo_54857	SubName: Full=D-lactate dehydrogenase, putative; EC=1.1.3.8;	Complete proteome; Oxidoreductase
DaGuo_55340
DaGuo_55478	RecName: Full=(S)-tetrahydroprotoberberine N-methyltransferase; Short=EcTNMT; EC=2.1.1.122;	Cytoplasm; Methyltransferase; S-adenosyl-L-methionine; Transferase
DaGuo_55542	RecName: Full=CASP-like protein 8;	Cell membrane; Glycoprotein; Membrane; Transmembrane; Transmembrane helix
DaGuo_56398
DaGuo_56437	SubName: Full=Predicted protein;	DNA-binding; Homeobox; Nucleus
DaGuo_56445	SubName: Full=DNA binding protein, putative;	Complete proteome
DaGuo_56508	SubName: Full=Putative uncharacterized protein;	Oxidoreductase
DaGuo_56570	SubName: Full=Putative non-specific lipid-transfer protein type 2 subfamily;
DaGuo_57920
DaGuo_57921	SubName: Full=Putative uncharacterized protein;	Complete proteome; Heme; Iron; Metal-binding; Monooxygenase; Oxidoreductase; Reference proteome
DaGuo_57963	SubName: Full=Predicted protein;
DaGuo_58083	SubName: Full=Predicted protein;
DaGuo_58410	SubName: Full=Putative uncharacterized protein;
DaGuo_58413	SubName: Full=Annexin;
DaGuo_58654	SubName: Full=Putative uncharacterized protein;
DaGuo_58841	RecName: Full=(S)-tetrahydroprotoberberine N-methyltransferase; Short=EcTNMT; EC=2.1.1.122;	Cytoplasm; Methyltransferase; S-adenosyl-L-methionine; Transferase
DaGuo_59218
DaGuo_59253	SubName: Full=Putative uncharacterized protein;	Complete proteome; Reference proteome
DaGuo_59507	SubName: Full=Putative uncharacterized protein;	Complete proteome; Reference proteome
DaGuo_59760
DaGuo_59871
DaGuo_59892	SubName: Full=Peroxidase prx13; EC=1.11.1.7; Flags: Precursor;	Heme; Iron; Metal-binding; Oxidoreductase; Peroxidase; Signal
DaGuo_60299
DaGuo_60790
DaGuo_64792	SubName: Full=Transcription factor, putative;	Complete proteome
DaGuo_7150	SubName: Full=Predicted protein;
DaGuo_7331
DaGuo_7332	SubName: Full=Putative uncharacterized protein;	Complete proteome; Reference proteome
DaGuo_9550	SubName: Full=Predicted protein;
DaGuo_9577	SubName: Full=Putative uncharacterized protein;	Complete proteome; Lyase; Pyridoxal phosphate; Reference proteome
DaGuo_9811	SubName: Full=Vacuolar protein sorting-associated protein VPS4, putative; EC=3.6.4.3;	ATP-binding; Complete proteome; Hydrolase; Nucleotide-binding
Leaves vs. roots in M.microcarpa	down-regulated
XiaoGuo_15594
XiaoGuo_17211	SubName: Full=Putative uncharacterized protein;	Complete proteome; Reference proteome
XiaoGuo_17850	SubName: Full=Predicted protein;
XiaoGuo_18117	SubName: Full=Putative uncharacterized protein;	Oxidoreductase
XiaoGuo_18118	SubName: Full=Predicted protein;
XiaoGuo_18424	SubName: Full=Putative uncharacterized protein;	Chloroplast; Complete proteome; Photosynthesis; Reference proteome
XiaoGuo_18751	SubName: Full=Putative uncharacterized protein;	Complete proteome; Reference proteome
XiaoGuo_23050	SubName: Full=Plastocyanin A, chloroplast, putative;	Complete proteome
XiaoGuo_23430	SubName: Full=Putative uncharacterized protein;	Complete proteome; Reference proteome
XiaoGuo_23758	SubName: Full=Putative early light induced protein 2;
XiaoGuo_26109	SubName: Full=Putative uncharacterized protein;
XiaoGuo_26428	SubName: Full=Predicted protein;	Glycosyltransferase; Transferase
XiaoGuo_26431	SubName: Full=Putative uncharacterized protein;	Complete proteome; Reference proteome
XiaoGuo_26471	SubName: Full=Putative early light induced protein 2;
XiaoGuo_26594	SubName: Full=Glyceraldehyde-3-phosphate dehydrogenase;	Oxidoreductase
XiaoGuo_28764	SubName: Full=Putative uncharacterized protein;	Complete proteome; Reference proteome
XiaoGuo_29052	SubName: Full=Putative uncharacterized protein;	Complete proteome; Reference proteome
XiaoGuo_29841	SubName: Full=Putative uncharacterized protein;	Complete proteome; Reference proteome
XiaoGuo_30874	SubName: Full=Predicted protein;
XiaoGuo_32695	SubName: Full=PR4-type protein;
XiaoGuo_32741	SubName: Full=Putative uncharacterized protein;
XiaoGuo_32757	SubName: Full=Putative uncharacterized protein;	Chloroplast; Complete proteome; Photosynthesis; Reference proteome
XiaoGuo_32787	RecName: Full=Phosphoribulokinase; EC=2.7.1.19;	ATP-binding; Kinase; Nucleotide-binding; Transferase
XiaoGuo_32827	SubName: Full=NtPRp27-like protein;
XiaoGuo_32833
XiaoGuo_32872	SubName: Full=Cytochrome P450;	Heme; Iron; Metal-binding; Monooxygenase; Oxidoreductase
XiaoGuo_32901	SubName: Full=Putative uncharacterized protein;	Complete proteome; Oxidoreductase; Reference proteome
XiaoGuo_32917	SubName: Full=Peroxisomal glycolate oxidase;
XiaoGuo_32941	SubName: Full=Putative uncharacterized protein;	Complete proteome; Reference proteome
XiaoGuo_37877	SubName: Full=Putative uncharacterized protein;	Complete proteome; Reference proteome
XiaoGuo_38069	RecName: Full=Phosphoribulokinase; EC=2.7.1.19;	ATP-binding; Kinase; Nucleotide-binding; Transferase
XiaoGuo_38344	SubName: Full=Predicted protein;
XiaoGuo_38384	SubName: Full=Putative uncharacterized protein;	Oxidoreductase
XiaoGuo_38412	SubName: Full=Putative uncharacterized protein;
XiaoGuo_38685	SubName: Full=Putative uncharacterized protein;	Complete proteome; Reference proteome
XiaoGuo_38990	SubName: Full=Predicted protein;
XiaoGuo_39317	SubName: Full=Putative uncharacterized protein;	Complete proteome; Reference proteome
XiaoGuo_39818	SubName: Full=Putative uncharacterized protein;	Complete proteome; Reference proteome
XiaoGuo_40685	SubName: Full=Cytochrome P450;	Heme; Iron; Metal-binding; Monooxygenase; Oxidoreductase
XiaoGuo_40893	SubName: Full=Putative early light induced protein; Flags: Fragment;
XiaoGuo_40895	SubName: Full=Putative early light induced protein 2;
XiaoGuo_40901	SubName: Full=Putative early light induced protein; Flags: Fragment;
XiaoGuo_40903	SubName: Full=Putative early light induced protein; Flags: Fragment;
XiaoGuo_40973	SubName: Full=Class IV chitinase;	Chitin-binding
XiaoGuo_42568	SubName: Full=UDP-glucosyltransferase, putative; EC=2.4.1.115;	Complete proteome; Glycosyltransferase; Transferase
XiaoGuo_43952	SubName: Full=Putative uncharacterized protein;	Complete proteome; Reference proteome
XiaoGuo_43962	SubName: Full=Putative uncharacterized protein;	Complete proteome; Reference proteome
XiaoGuo_44347	RecName: Full=Carbonic anhydrase; EC=4.2.1.1;	Lyase; Zinc
XiaoGuo_45241	SubName: Full=Putative uncharacterized protein;	Complete proteome
XiaoGuo_46061	SubName: Full=Predicted protein;
XiaoGuo_46504	SubName: Full=Rotenone-insensitive NADH-ubiquinone oxidoreductase, mitochondrial, putative; EC=1.6.5.3;	Complete proteome; Oxidoreductase; Ubiquinone
XiaoGuo_46561	SubName: Full=Pathogenesis-related 10 protein PR10-1;
XiaoGuo_47012	SubName: Full=Putative uncharacterized protein;	Complete proteome; Isomerase; Reference proteome; Rotamase
XiaoGuo_47261	SubName: Full=(+)-limonene synthase 2;	Magnesium; Metal-binding
XiaoGuo_47894	SubName: Full=Lycopene epsilon cyclase;
XiaoGuo_48015	SubName: Full=Putative uncharacterized protein;	2Fe-2S; Complete proteome; Iron; Iron-sulfur; Metal-binding; Reference proteome
XiaoGuo_48017	SubName: Full=Putative uncharacterized protein;	2Fe-2S; Complete proteome; Iron; Iron-sulfur; Metal-binding; Reference proteome
XiaoGuo_52205	SubName: Full=Protein MLO, putative;	Complete proteome
XiaoGuo_52595	SubName: Full=Putative uncharacterized protein;	Complete proteome; Reference proteome
XiaoGuo_52852	SubName: Full=Putative uncharacterized protein;	Complete proteome; Reference proteome
XiaoGuo_53044	SubName: Full=Putative uncharacterized protein;	Complete proteome; Reference proteome
XiaoGuo_53367	SubName: Full=Predicted protein;
XiaoGuo_53692	SubName: Full=Predicted protein;
XiaoGuo_53858	SubName: Full=Putative uncharacterized protein;	Complete proteome; Reference proteome
XiaoGuo_54087	SubName: Full=Putative uncharacterized protein;	Carbohydrate metabolism; Complete proteome; Hydrolase
XiaoGuo_54093	SubName: Full=Light-harvesting complex I protein Lhca5;	Chloroplast; Photosynthesis
XiaoGuo_54594	SubName: Full=Putative uncharacterized protein;
XiaoGuo_54891	SubName: Full=Putative uncharacterized protein;	Chloroplast; Complete proteome; Photosynthesis; Reference proteome
XiaoGuo_54960	SubName: Full=Putative uncharacterized protein Sb05g005300;	Complete proteome; Oxidoreductase; Reference proteome
XiaoGuo_55521	SubName: Full=Cytochrome P450;	Heme; Iron; Metal-binding; Monooxygenase; Oxidoreductase
XiaoGuo_55570	RecName: Full=Glucose-1-phosphate adenylyltransferase; EC=2.7.7.27;	Allosteric enzyme; Chloroplast; Complete proteome; Nucleotidyltransferase; Reference proteome; Transferase
XiaoGuo_55846	SubName: Full=Putative uncharacterized protein;
XiaoGuo_56275	SubName: Full=Putative uncharacterized protein;	Complete proteome; Reference proteome
XiaoGuo_56574	RecName: Full=Amine oxidase;	Complete proteome; Copper; Metal-binding; Oxidoreductase; Reference proteome; TPQ
XiaoGuo_56599	SubName: Full=Putative uncharacterized protein;	Complete proteome; Reference proteome
XiaoGuo_56640	SubName: Full=Serine carboxypeptidase (Carboxypeptidase D), putative; EC=3.4.16.6;	Carboxypeptidase; Hydrolase
XiaoGuo_56728	SubName: Full=Putative uncharacterized protein;	Complete proteome; Reference proteome
XiaoGuo_56797	SubName: Full=YABBY2-like protein;
XiaoGuo_56925	SubName: Full=Putative uncharacterized protein;	ATP-binding; Complete proteome; Nucleotide-binding; Reference proteome
XiaoGuo_57089	SubName: Full=Serine carboxypeptidase, putative; EC=3.4.16.5;	Carboxypeptidase; Complete proteome; Hydrolase
XiaoGuo_57141	SubName: Full=Putative uncharacterized protein;	Complete proteome
XiaoGuo_57181	SubName: Full=Putative uncharacterized protein;	Complete proteome; Reference proteome
XiaoGuo_57242	SubName: Full=Putative uncharacterized protein;	Complete proteome; Heme; Iron; Metal-binding; Monooxygenase; Oxidoreductase; Reference proteome
XiaoGuo_57318	SubName: Full=Putative uncharacterized protein;
XiaoGuo_57436	SubName: Full=Putative uncharacterized protein;	Complete proteome
XiaoGuo_57513	SubName: Full=Putative uncharacterized protein;	Complete proteome; Reference proteome
XiaoGuo_57605	SubName: Full=Putative uncharacterized protein;	Chloroplast; Complete proteome; Photosynthesis; Reference proteome
XiaoGuo_57832
XiaoGuo_58080	SubName: Full=Putative uncharacterized protein;	Complete proteome; Methyltransferase; Reference proteome; Transferase
XiaoGuo_58222	SubName: Full=Putative uncharacterized protein;	Complete proteome; Membrane; Reference proteome; Repeat; Transmembrane; Transmembrane helix; Transport
XiaoGuo_58295	SubName: Full=Putative uncharacterized protein;	Complete proteome; Reference proteome
XiaoGuo_58549	SubName: Full=Putative uncharacterized protein;	Complete proteome; Reference proteome
XiaoGuo_58613	SubName: Full=Alcohol dehydrogenase, putative; EC=1.6.5.5;	Complete proteome; Oxidoreductase
XiaoGuo_58819	SubName: Full=Predicted protein;
XiaoGuo_58874	SubName: Full=Putative uncharacterized protein;	Complete proteome; Oxidoreductase; Reference proteome
XiaoGuo_58919	SubName: Full=Putative uncharacterized protein;	Complete proteome; Reference proteome
XiaoGuo_58993	SubName: Full=Putative uncharacterized protein;	Complete proteome
XiaoGuo_59064	SubName: Full=Plastocyanin A, chloroplast, putative;	Complete proteome
XiaoGuo_59065	SubName: Full=Plastocyanin A, chloroplast, putative;	Complete proteome
XiaoGuo_59560	SubName: Full=Putative uncharacterized protein;	Complete proteome; Reference proteome
XiaoGuo_59570	SubName: Full=Putative uncharacterized protein;	Complete proteome; Iron; Iron-sulfur; Metal-binding; Reference proteome
XiaoGuo_59617	SubName: Full=Putative uncharacterized protein;	Complete proteome; Reference proteome
XiaoGuo_59729	SubName: Full=Putative uncharacterized protein;
XiaoGuo_59770	SubName: Full=Putative uncharacterized protein;	Complete proteome; Reference proteome
XiaoGuo_59919	SubName: Full=Putative uncharacterized protein;	Complete proteome; Hydrolase; Protease; Reference proteome; Serine protease
XiaoGuo_60009	SubName: Full=Putative uncharacterized protein;
XiaoGuo_60010	SubName: Full=Putative uncharacterized protein;
XiaoGuo_60116	SubName: Full=Putative uncharacterized protein;	Cell wall biogenesis/degradation; Complete proteome; Glycosidase; Hydrolase; Reference proteome
XiaoGuo_60120	SubName: Full=Putative uncharacterized protein;	Isomerase; Rotamase
XiaoGuo_60148	SubName: Full=Putative uncharacterized protein;	Carbohydrate metabolism; Complete proteome; Hydrolase; Reference proteome
XiaoGuo_60165	SubName: Full=Putative uncharacterized protein;	Complete proteome; Reference proteome
XiaoGuo_60320	SubName: Full=Putative uncharacterized protein;	Chloroplast; Complete proteome; Photosynthesis; Reference proteome
XiaoGuo_60384	SubName: Full=S-adenosyl-L-methionine:salicylic acid carboxyl methyltransferase;	Methyltransferase; Transferase
XiaoGuo_60401	SubName: Full=Predicted protein; Flags: Fragment;
XiaoGuo_60425
XiaoGuo_60448	SubName: Full=Methionine sulfoxide reductase, putative; EC=1.8.4.11;	Complete proteome; Oxidoreductase
XiaoGuo_60605	SubName: Full=Predicted protein; Flags: Fragment;	Metal-binding; Zinc
XiaoGuo_60721	SubName: Full=Putative uncharacterized protein;	Complete proteome; Reference proteome
XiaoGuo_60726	SubName: Full=Putative uncharacterized protein;	Carbohydrate metabolism; Complete proteome; Hydrolase; Reference proteome
XiaoGuo_60755	SubName: Full=Putative uncharacterized protein;	Complete proteome; Reference proteome
XiaoGuo_60973	SubName: Full=Putative uncharacterized protein;	Complete proteome; Reference proteome
XiaoGuo_60988	SubName: Full=Putative uncharacterized protein;	Complete proteome; Reference proteome
XiaoGuo_61091	SubName: Full=Putative uncharacterized protein;	Complete proteome; Reference proteome
XiaoGuo_61285	SubName: Full=Putative uncharacterized protein;	Complete proteome; Glycosyltransferase; Reference proteome; Transferase
XiaoGuo_61344	SubName: Full=Putative uncharacterized protein;	Complete proteome; Reference proteome
XiaoGuo_61387	RecName: Full=Fructose-bisphosphate aldolase; EC=4.1.2.13;	Glycolysis; Lyase
XiaoGuo_61486	SubName: Full=Putative uncharacterized protein;	Complete proteome; Reference proteome
XiaoGuo_61598	SubName: Full=Putative uncharacterized protein;	Complete proteome; Reference proteome
XiaoGuo_62319	SubName: Full=Putative uncharacterized protein;	Complete proteome; Reference proteome
XiaoGuo_62570	SubName: Full=Putative uncharacterized protein;	Lipoyl
XiaoGuo_62826	SubName: Full=Predicted protein; Flags: Fragment;
XiaoGuo_62838	SubName: Full=Putative uncharacterized protein;	Complete proteome; DNA-binding; Nucleus; Reference proteome; Transcription; Transcription regulation
XiaoGuo_62880	SubName: Full=Putative uncharacterized protein;	Complete proteome; Reference proteome
XiaoGuo_62930	SubName: Full=Putative uncharacterized protein;
XiaoGuo_62941	SubName: Full=Predicted protein;
XiaoGuo_63015	SubName: Full=Putative uncharacterized protein;	Carbohydrate metabolism; Hydrolase
XiaoGuo_63094	SubName: Full=Putative uncharacterized protein;	Complete proteome; Reference proteome
XiaoGuo_63381	SubName: Full=Oxygen evolving enhancer protein 1;
XiaoGuo_63431	SubName: Full=Peroxisomal glycolate oxidase;
XiaoGuo_63566	SubName: Full=Putative uncharacterized protein;	Chloroplast; Complete proteome; Photosynthesis; Reference proteome
XiaoGuo_63597	SubName: Full=Predicted protein;
XiaoGuo_63719	SubName: Full=Putative uncharacterized protein;	Complete proteome; Reference proteome
XiaoGuo_63742	SubName: Full=Putative uncharacterized protein;	Complete proteome
XiaoGuo_64122	SubName: Full=Putative uncharacterized protein;	Complete proteome; Reference proteome
XiaoGuo_64327	SubName: Full=Photosystem II 11 kDa protein, putative;	Complete proteome
XiaoGuo_64345	SubName: Full=Putative uncharacterized protein;	Complete proteome; Reference proteome
XiaoGuo_64375	SubName: Full=Putative uncharacterized protein;	Complete proteome; Reference proteome
XiaoGuo_64446	SubName: Full=Chlorophyll A/B binding protein, putative;	Chloroplast; Complete proteome; Photosynthesis
XiaoGuo_64453	SubName: Full=Os01g0501800 protein; SubName: Full=Putative 33kDa oxygen evolving protein of photosystem II; SubName: Full=cDNA clone:001-013-B04, full insert sequence; SubName: Full=cDNA clone:001-029-A06, full insert sequence; SubName: Full=cDNA clone:001-038-G12, full insert sequence; SubName: Full=cDNA clone:001-039-G10, full insert sequence; SubName: Full=cDNA clone:006-311-B02, full insert s…
XiaoGuo_64587	RecName: Full=Plastocyanin, chloroplastic; Flags: Precursor;	Chloroplast; Copper; Electron transport; Membrane; Metal-binding; Plastid; Thylakoid; Transit peptide; Transport
XiaoGuo_64618	SubName: Full=Putative uncharacterized protein;	Complete proteome; Reference proteome
XiaoGuo_64659	SubName: Full=Putative uncharacterized protein;	Complete proteome; Reference proteome
XiaoGuo_64772	SubName: Full=Predicted protein;
XiaoGuo_65039	RecName: Full=Acyl carrier protein;	Complete proteome; Fatty acid biosynthesis; Lipid synthesis; Phosphopantetheine; Reference proteome
XiaoGuo_65127	SubName: Full=Predicted protein;
XiaoGuo_65161	SubName: Full=Putative uncharacterized protein;	Complete proteome; Reference proteome
XiaoGuo_66211	SubName: Full=Cytochrome P450 90A2;	Heme; Iron; Metal-binding; Monooxygenase; Oxidoreductase
XiaoGuo_67945
XiaoGuo_68013	SubName: Full=Predicted protein;
XiaoGuo_68641
XiaoGuo_68655	SubName: Full=Putative uncharacterized protein;	Complete proteome; Reference proteome
Leaves vs. roots in M.microcarpa	up-regulated
XiaoGuo_11386	RecName: Full=40S ribosomal protein S8; Flags: Fragment;	Ribonucleoprotein; Ribosomal protein
XiaoGuo_18079	SubName: Full=Predicted protein;
XiaoGuo_37349	SubName: Full=Aldehyde dehydrogenase, putative; EC=1.2.1.36;	Complete proteome; Oxidoreductase
XiaoGuo_37703	SubName: Full=KNAT1 protein;
XiaoGuo_40704	SubName: Full=1-phosphatidylinositol-4,5-bisphosphate phosphodiesterase, putative; EC=3.1.4.11;	Complete proteome; Hydrolase; Transducer
XiaoGuo_47009	SubName: Full=Putative uncharacterized protein;	Complete proteome; Reference proteome
XiaoGuo_48512	RecName: Full=Cytochrome P450 71A1; EC=1.14.-.-; AltName: Full=ARP-2; AltName: Full=CYPLXXIA1;	Direct protein sequencing; Endoplasmic reticulum; Fruit ripening; Heme; Iron; Membrane; Metal-binding; Microsome; Monooxygenase; Oxidoreductase; Transmembrane; Transmembrane helix
XiaoGuo_48513	RecName: Full=Cytochrome P450 71A1; EC=1.14.-.-; AltName: Full=ARP-2; AltName: Full=CYPLXXIA1;	Direct protein sequencing; Endoplasmic reticulum; Fruit ripening; Heme; Iron; Membrane; Metal-binding; Microsome; Monooxygenase; Oxidoreductase; Transmembrane; Transmembrane helix
XiaoGuo_53764	SubName: Full=Aldehyde dehydrogenase, putative; EC=1.2.1.36;	Complete proteome; Oxidoreductase
XiaoGuo_54137	SubName: Full=Putative uncharacterized protein;
XiaoGuo_56512	SubName: Full=DNA binding protein, putative;	Complete proteome
XiaoGuo_58502	SubName: Full=DNA binding protein, putative;	Complete proteome
XiaoGuo_58676	SubName: Full=Putative uncharacterized protein;	Complete proteome; Reference proteome
XiaoGuo_59355	SubName: Full=Putative uncharacterized protein;	Cell membrane; Complete proteome; Membrane; Reference proteome; Transmembrane; Transmembrane helix
XiaoGuo_61964	SubName: Full=Putative uncharacterized protein;
XiaoGuo_64810	SubName: Full=Peroxidase 72, putative; EC=1.11.1.7;	Complete proteome; Heme; Iron; Metal-binding; Oxidoreductase; Peroxidase
XiaoGuo_68667	SubName: Full=Putative uncharacterized protein;	Complete proteome
XiaoGuo_76995
XiaoGuo_8629	SubName: Full=Putative uncharacterized protein;	Complete proteome; Reference proteome; Repeat; WD repeat
Leaves and roots expression coincidence genes in M. cordata
DaGuo_12718	D7U469_VITVI; Putative uncharacterized protein; Complete proteome; DNA-binding; Reference proteome
DaGuo_12747	A5BJJ8_VITVI; CBL-interacting protein kinase 07; ATP-binding; Complete proteome; Kinase; Nucleotide-binding; Reference proteome; Serine/threonine-protein kinase; Transferase
DaGuo_12859	F6HR06_VITVI; Putative uncharacterized protein; Complete proteome; Reference proteome
DaGuo_12897	Q14K72_PLAAC; Translation elongation factor 1 alpha; Flags: Fragment; Elongation factor
DaGuo_16216	B9RVD2_RICCO; WD-repeat protein, putative; Complete proteome; Repeat; WD repeat
DaGuo_16282	F6HZ09_VITVI; Putative uncharacterized protein; Complete proteome; Reference proteome
DaGuo_16867	D3GQL1_9ROSI; Aconitate hydratase 3; EC=4.2.1.3; Lyase
DaGuo_19325	D7SZ96_VITVI; Putative uncharacterized protein; Flags: Fragment; Chromosome; Complete proteome; DNA-binding; Nucleosome core; Nucleus; Reference proteome
DaGuo_19339	A5BEZ5_VITVI; Putative uncharacterized protein; Complete proteome; Reference proteome
DaGuo_21766	B9RQZ0_RICCO; Pentatricopeptide repeat-containing protein, putative; Complete proteome
DaGuo_21825	VATA_DAUCA; V-type proton ATPase catalytic subunit A; Short=V-ATPase subunit A; EC=3.6.3.14; AltName: Full=V-ATPase 69 kDa subunit; AltName: Full=Vacuolar proton pump subunit alpha; ATP synthesis; ATP-binding; Hydrogen ion transport; Hydrolase; Ion transport; Nucleotide-binding; Transport
DaGuo_21976	B9SPR2_RICCO; Putative uncharacterized protein; Complete proteome
DaGuo_2285	D7U016_VITVI; Putative uncharacterized protein; Complete proteome; Reference proteome
DaGuo_2380	F6HHV4_VITVI; Putative uncharacterized protein; Complete proteome; Reference proteome
DaGuo_2393	A5AWV9_VITVI; Putative uncharacterized protein;
DaGuo_25443	B9SJN1_RICCO; Transcription factor hy5, putative; Complete proteome; DNA-binding; Nucleus
DaGuo_25447	B9S6M6_RICCO; Arsenite-resistance protein, putative; Complete proteome
DaGuo_25915	B9GHW1_POPTR; Predicted protein;
DaGuo_25965	F6H0E6_VITVI; Putative uncharacterized protein; Complete proteome; Reference proteome
DaGuo_28462	A9NUH2_PICSI; Putative uncharacterized protein; Repeat; TPR repeat
DaGuo_28679	F6HSN0_VITVI; Putative uncharacterized protein; Complete proteome; Iron; Iron-sulfur; Metal-binding; Reference proteome
DaGuo_28761	F6H116_VITVI; Glucose-6-phosphate isomerase; EC=5.3.1.9; Complete proteome; Gluconeogenesis; Glycolysis; Isomerase; Reference proteome
DaGuo_29598	A5C200_VITVI; Putative uncharacterized protein;
DaGuo_29609	D7SX57_VITVI; Putative uncharacterized protein; Complete proteome; Reference proteome
DaGuo_29614	C0L7D8_ANNCH; Pectinesterase; EC=3.1.1.11; Hydrolase
DaGuo_29629	F6HHB1_VITVI; Putative uncharacterized protein; Complete proteome; Reference proteome
DaGuo_29639	A5B8N1_VITVI; Putative uncharacterized protein;
DaGuo_29670	B9S762_RICCO; Putative uncharacterized protein; Complete proteome
DaGuo_29713	A5AWV9_VITVI; Putative uncharacterized protein;
DaGuo_29728	F6GWE8_VITVI; Putative uncharacterized protein; Complete proteome; Reference proteome
DaGuo_29834	D7U6A4_VITVI; Putative uncharacterized protein; Complete proteome; DNA-binding; Nucleus; Reference proteome; Transcription; Transcription regulation
DaGuo_29863	B9I1W0_POPTR; Predicted protein;
DaGuo_29874	F6HB11_VITVI; Putative uncharacterized protein; Complete proteome; Reference proteome
DaGuo_29881	B9RCI4_RICCO; Serine/threonine-protein phosphatase; EC=3.1.3.16; Complete proteome; Hydrolase; Iron
DaGuo_29917	B9GYC8_POPTR; Predicted protein;
DaGuo_29943	D7SZI3_VITVI; Putative uncharacterized protein; ATP-binding; Complete proteome; Nucleotide-binding; Reference proteome; Serine/threonine-protein kinase
DaGuo_29951	B9SXB8_RICCO; Putative uncharacterized protein; Complete proteome
DaGuo_29990	D7THE2_VITVI; Putative uncharacterized protein; Complete proteome; Reference proteome
DaGuo_30024	F6I184_VITVI; Arginine decarboxylase; EC=4.1.1.19; Complete proteome; Decarboxylase; Lyase; Reference proteome; Spermidine biosynthesis
DaGuo_30041	B9GUG1_POPTR; Predicted protein; ATP-binding; Nucleotide-binding
DaGuo_30044	F6HH63_VITVI; Putative uncharacterized protein; Complete proteome; Reference proteome
DaGuo_30060	F6I184_VITVI; Arginine decarboxylase; EC=4.1.1.19; Complete proteome; Decarboxylase; Lyase; Reference proteome; Spermidine biosynthesis
DaGuo_30069	B9H7M4_POPTR; Predicted protein;
DaGuo_30099	B9GXS4_POPTR; Predicted protein;
DaGuo_30105	F6GTP6_VITVI; Putative uncharacterized protein; Complete proteome; Metal-binding; Reference proteome; Zinc; Zinc-finger
DaGuo_30117	D7TAG1_VITVI; Putative uncharacterized protein; Complete proteome; Reference proteome
DaGuo_30163	D7TZW6_VITVI; Putative uncharacterized protein; ATP-binding; Complete proteome; Nucleotide-binding; Reference proteome; Serine/threonine-protein kinase
DaGuo_30186	B9RZ56_RICCO; Splicing factor 3B subunit, putative; Complete proteome
DaGuo_30204	B9HNG1_POPTR; Predicted protein; Metal-binding; Zinc; Zinc-finger
DaGuo_30307	F6H4D8_VITVI; Putative uncharacterized protein; Complete proteome; Reference proteome
DaGuo_30360	A5BJJ8_VITVI; CBL-interacting protein kinase 07; ATP-binding; Complete proteome; Kinase; Nucleotide-binding; Reference proteome; Serine/threonine-protein kinase; Transferase
DaGuo_30361	A5BJJ8_VITVI; CBL-interacting protein kinase 07; ATP-binding; Complete proteome; Kinase; Nucleotide-binding; Reference proteome; Serine/threonine-protein kinase; Transferase
DaGuo_30364	D7TZW6_VITVI; Putative uncharacterized protein; ATP-binding; Complete proteome; Nucleotide-binding; Reference proteome; Serine/threonine-protein kinase
DaGuo_30383	D7SH69_VITVI; Putative uncharacterized protein; Auxin signaling pathway; Complete proteome; DNA-binding; Nucleus; Reference proteome; Transcription; Transcription regulation
DaGuo_30415	D7UCB9_VITVI; Putative uncharacterized protein; Complete proteome; Reference proteome
DaGuo_30553	D7THB7_VITVI; Putative uncharacterized protein; Complete proteome; Hydrolase; Reference proteome
DaGuo_30574	D7THB7_VITVI; Putative uncharacterized protein; Complete proteome; Hydrolase; Reference proteome
DaGuo_30637	B9RPA3_RICCO; Syntaxin, putative; Coiled coil; Complete proteome
DaGuo_30643	F6GZP9_VITVI; Putative uncharacterized protein; Complete proteome; Reference proteome
DaGuo_30739	F6H0V9_VITVI; Putative uncharacterized protein; Complete proteome; Reference proteome; Repeat; WD repeat
DaGuo_30861	F6H0N1_VITVI; Putative uncharacterized protein; Complete proteome; Reference proteome
DaGuo_30948	F6HE35_VITVI; S-adenosylmethionine synthase; EC=2.5.1.6; ATP-binding; Complete proteome; Magnesium; Metal-binding; Nucleotide-binding; One-carbon metabolism; Potassium; Reference proteome; Transferase
DaGuo_30976	A5BFT1_VITVI; Putative uncharacterized protein; Metal-binding; Zinc
DaGuo_30988	D7TV73_VITVI; Serine/threonine-protein phosphatase; EC=3.1.3.16; Complete proteome; Hydrolase; Iron; Reference proteome
DaGuo_31071	A5B265_VITVI; Putative uncharacterized protein;
DaGuo_31082	A9PFA8_POPTR; Predicted protein;
DaGuo_31102	B9H5Z0_POPTR; Predicted protein; Flags: Fragment;
DaGuo_31309	D7TDL2_VITVI; Putative uncharacterized protein; Complete proteome; Reference proteome
DaGuo_31399	D7TP79_VITVI; Putative uncharacterized protein; Complete proteome; Reference proteome
DaGuo_31403	F6HHC1_VITVI; Putative uncharacterized protein; Complete proteome; Reference proteome
DaGuo_31477	F6GV43_VITVI; Putative uncharacterized protein; Complete proteome; Reference proteome
DaGuo_31525	B9RUW0_RICCO; Auxin-responsive protein IAA1, putative; Auxin signaling pathway; Complete proteome; Nucleus; Repressor; Transcription; Transcription regulation
DaGuo_31535	A9NV52_PICSI; Putative uncharacterized protein; ATP-binding; Nucleotide-binding
DaGuo_31541	D7TNP6_VITVI; Putative uncharacterized protein; Complete proteome; Reference proteome
DaGuo_31543	F6HHZ7_VITVI; Putative uncharacterized protein; ATP-binding; Complete proteome; Kinase; Leucine-rich repeat; Membrane; Nucleotide-binding; Reference proteome; Repeat; Serine/threonine-protein kinase; Transferase; Transmembrane; Transmembrane helix
DaGuo_31548	F6GZ12_VITVI; Putative uncharacterized protein; Complete proteome; Reference proteome
DaGuo_31627	B9RX14_RICCO; UDP-glucuronic acid/UDP-N-acetylgalactosamine transporter, putative; Complete proteome; Membrane; Transmembrane; Transmembrane helix
DaGuo_31642	F6H7U0_VITVI; Putative uncharacterized protein; Complete proteome; Reference proteome
DaGuo_31653	F6HU66_VITVI; Putative uncharacterized protein; Complete proteome; Reference proteome
DaGuo_31664	F6GWQ6_VITVI; Putative uncharacterized protein; Complete proteome; Reference proteome
DaGuo_31682	F6H4C6_VITVI; Putative uncharacterized protein; Complete proteome; Reference proteome
DaGuo_31842	A5B1X8_VITVI; Putative uncharacterized protein; Complete proteome; Reference proteome
DaGuo_31849	F6H3V2_VITVI; Putative uncharacterized protein; Complete proteome; DNA-binding; Homeobox; Nucleus; Reference proteome
DaGuo_31856	F6H1M7_VITVI; Putative uncharacterized protein; Complete proteome; Reference proteome
DaGuo_31857	F6HCJ0_VITVI; Putative uncharacterized protein; Complete proteome; DNA-binding; Homeobox; Nucleus; Reference proteome
DaGuo_31905	D2CM01_DAVIN; Delta-12 fatty acid desaturase;
DaGuo_31938	F6HPN0_VITVI; Putative uncharacterized protein; Complete proteome; Metal-binding; Reference proteome; Zinc; Zinc-finger
DaGuo_32034
DaGuo_32063	D7T3A6_VITVI; Putative uncharacterized protein; Complete proteome; Reference proteome
DaGuo_32070	D7T3A6_VITVI; Putative uncharacterized protein; Complete proteome; Reference proteome
DaGuo_32122	B9RR31_RICCO; DNA binding protein, putative; Complete proteome; Metal-binding; Zinc
DaGuo_32148	B9SVW1_RICCO; Ubiquitin-protein ligase, putative; Complete proteome; Ligase; Metal-binding; Zinc; Zinc-finger
DaGuo_32170	F6H3P7_VITVI; Putative uncharacterized protein; Complete proteome; Hydrolase; Magnesium; Metal-binding; Protein phosphatase; Reference proteome
DaGuo_32177	F6H750_VITVI; Putative uncharacterized protein; Complete proteome; Reference proteome
DaGuo_32221
DaGuo_32265	F6I089_VITVI; Putative uncharacterized protein; Complete proteome; Reference proteome
DaGuo_32298	F6HZA4_VITVI; Putative uncharacterized protein; Complete proteome; Reference proteome
DaGuo_32305	F6HAE8_VITVI; Serine/threonine-protein phosphatase; EC=3.1.3.16; Complete proteome; Hydrolase; Iron; Reference proteome
DaGuo_32342	F6HP71_VITVI; Putative uncharacterized protein; ATP-binding; Complete proteome; Nucleotide-binding; Reference proteome
DaGuo_32429	D7TC70_VITVI; Putative uncharacterized protein; Complete proteome; Reference proteome
DaGuo_32433	F6HGD2_VITVI; Putative uncharacterized protein; Complete proteome; Reference proteome
DaGuo_32444	B9SDW5_RICCO; Aconitase, putative; EC=4.2.1.3; Complete proteome; Lyase
DaGuo_32513	A5C016_VITVI; Putative uncharacterized protein; ATP-binding; Nucleotide-binding; Serine/threonine-protein kinase
DaGuo_32548	F6HLT5_VITVI; Putative uncharacterized protein; Complete proteome; Reference proteome
DaGuo_32555	F6I1B2_VITVI; Putative uncharacterized protein; ATP-binding; Complete proteome; Helicase; Hydrolase; Nucleotide-binding; Reference proteome
DaGuo_32574	E0CS43_VITVI; Putative uncharacterized protein; Complete proteome; Reference proteome
DaGuo_32599	D7TKR6_VITVI; Putative uncharacterized protein; ATP-binding; Complete proteome; Kinase; Nucleotide-binding; Reference proteome; Serine/threonine-protein kinase; Transferase
DaGuo_32704	C5X972_SORBI; Nucleoside diphosphate kinase; EC=2.7.4.6; ATP-binding; Complete proteome; Kinase; Nucleotide-binding; Reference proteome; Transferase
DaGuo_32731	D7SY66_VITVI; Putative uncharacterized protein; Complete proteome; Reference proteome
DaGuo_32951	F6HBD2_VITVI; Putative uncharacterized protein; Complete proteome; Nucleus; Reference proteome; Repeat; WD repeat
DaGuo_32955	B9RVL8_RICCO; Angio-associated migratory cell protein, putative; EC=2.7.11.7; Complete proteome; Nucleus; Repeat; Transferase; WD repeat
DaGuo_32956	F6HBD2_VITVI; Putative uncharacterized protein; Complete proteome; Nucleus; Reference proteome; Repeat; WD repeat
DaGuo_32985	F6HDJ7_VITVI; Putative uncharacterized protein; Complete proteome; Metal-binding; Reference proteome; Zinc; Zinc-finger
DaGuo_33031	F2VJ74_TOBAC; Aspartic protease 1; Aspartyl protease; Hydrolase; Protease
DaGuo_33038	D7TLV0_VITVI; Putative uncharacterized protein; Complete proteome; Reference proteome
DaGuo_33094	B9H713_POPTR; Predicted protein;
DaGuo_33185	F6GSM4_VITVI; Putative uncharacterized protein; Complete proteome; Reference proteome
DaGuo_33244	F6HRL7_VITVI; Putative uncharacterized protein; Complete proteome; Reference proteome; Ubl conjugation pathway
DaGuo_33262	F6HU25_VITVI; Putative uncharacterized protein; Complete proteome; Reference proteome
DaGuo_33297	B9RIK4_RICCO; Cyclic nucleotide-gated ion channel, putative; Complete proteome
DaGuo_33311	E5GC68_CUCME; Protein phosphatase 2a;
DaGuo_33323	Q93ZR2_ARATH; Putative storage protein; SubName: Full=Uncharacterized protein; Complete proteome; Reference proteome
DaGuo_33333	A8J6J7_CHLRE; Predicted protein;
DaGuo_33338	A8J6J7_CHLRE; Predicted protein;
DaGuo_33344	Q8H6S5_PONTR; CTV.2; Repeat; WD repeat
DaGuo_33354	D7SYM8_VITVI; Putative uncharacterized protein; Complete proteome; Reference proteome
DaGuo_33370	F6GSQ1_VITVI; Putative uncharacterized protein; Complete proteome; Metal-binding; Reference proteome; Zinc; Zinc-finger
DaGuo_33428	A5C2H3_VITVI; Putative uncharacterized protein;
DaGuo_33450	D7SKS4_VITVI; Putative uncharacterized protein; Complete proteome; Reference proteome
DaGuo_33549	F6HUU8_VITVI; Putative uncharacterized protein; Complete proteome; Reference proteome
DaGuo_33550	F6HUU8_VITVI; Putative uncharacterized protein; Complete proteome; Reference proteome
DaGuo_33551	F6HUU8_VITVI; Putative uncharacterized protein; Complete proteome; Reference proteome
DaGuo_33619	A5B5N0_VITVI; Putative uncharacterized protein; Complete proteome; Reference proteome
DaGuo_33646	D7TQ06_VITVI; Coatomer subunit gamma; Complete proteome; Cytoplasm; Cytoplasmic vesicle; ER-Golgi transport; Golgi apparatus; Membrane; Protein transport; Reference proteome; Transport
DaGuo_33680	A5BKL3_VITVI; Putative uncharacterized protein; Complete proteome; Reference proteome
DaGuo_33707	F6GXU4_VITVI; Putative uncharacterized protein; ATP-binding; Complete proteome; Ligase; Nucleotide-binding; Reference proteome; Ubl conjugation pathway
DaGuo_33711	F6I1U3_VITVI; Putative uncharacterized protein; Complete proteome; GTP-binding; Nucleotide-binding; Reference proteome
DaGuo_33733	D7TEE8_VITVI; Putative uncharacterized protein; Complete proteome; Reference proteome
DaGuo_33735	Q6AUE7_ORYSJ; Expressed protein;
DaGuo_33760	E0CUY7_VITVI; Putative uncharacterized protein; ATP-binding; Complete proteome; Nucleotide-binding; Reference proteome
DaGuo_33916	D7TT38_VITVI; Putative uncharacterized protein; Complete proteome; Reference proteome
DaGuo_33974	F6I7D6_VITVI; Putative uncharacterized protein; Complete proteome; GTP-binding; Nucleotide-binding; Reference proteome
DaGuo_34019	A5C4X8_VITVI; Putative uncharacterized protein; ATP-binding; Hydrolase; Membrane; Nucleotide-binding; Phosphoprotein; Transmembrane; Transmembrane helix
DaGuo_34029	B9SEZ5_RICCO; Endosomal P24A protein, putative; Complete proteome
DaGuo_34156	F6GUD9_VITVI; Putative uncharacterized protein; Complete proteome; Reference proteome
DaGuo_34157	F6HDT0_VITVI; Putative uncharacterized protein; Complete proteome; Reference proteome
DaGuo_34208	E0CV68_VITVI; Putative uncharacterized protein; Complete proteome; Reference proteome
DaGuo_34212	F6I3Z1_VITVI; Putative uncharacterized protein; Complete proteome; Reference proteome; Transmembrane; Transport
DaGuo_34227	B9HZU6_POPTR; Predicted protein; ATP-binding; Nucleotide-binding
DaGuo_34239	F6H0F0_VITVI; Putative uncharacterized protein; Complete proteome; Reference proteome
DaGuo_34240	F6HLH8_VITVI; Putative uncharacterized protein; Complete proteome; Reference proteome
DaGuo_34241	D7SVX4_VITVI; Putative uncharacterized protein; Complete proteome; Reference proteome
DaGuo_34296	A5B4Z7_VITVI; Putative uncharacterized protein;
DaGuo_34357	F6I499_VITVI; Putative uncharacterized protein; Complete proteome; Reference proteome; Repeat; WD repeat
DaGuo_34368	A5BED2_VITVI; Putative uncharacterized protein; Complete proteome; Reference proteome
DaGuo_34396	D7TJQ2_VITVI; Putative uncharacterized protein; Complete proteome; Reference proteome
DaGuo_34473	B9HQR4_POPTR; Predicted protein; Flags: Fragment;
DaGuo_34621	F6HU70_VITVI; Putative uncharacterized protein; Complete proteome; Reference proteome
DaGuo_34626	B9IA35_POPTR; Predicted protein; Repeat; WD repeat
DaGuo_34644	B9HJ80_POPTR; ATP synthase subunit beta; EC=3.6.3.14; ATP synthesis; ATP-binding; CF(1); Hydrogen ion transport; Ion transport; Nucleotide-binding; Transport
DaGuo_34659	C5Y9G1_SORBI; Putative uncharacterized protein Sb06g031060; Complete proteome; Reference proteome
DaGuo_34660	B9RH23_RICCO; Putative uncharacterized protein; Complete proteome
DaGuo_34736	F6H736_VITVI; Putative uncharacterized protein; Complete proteome; Reference proteome
DaGuo_34804	Q94KE3_ARATH; Pyruvate kinase; EC=2.7.1.40; Complete proteome; Glycolysis; Kinase; Magnesium; Pyruvate; Reference proteome; Transferase
DaGuo_34830	B9SQC9_RICCO; Heat shock 70 kDa protein, putative; EC=1.3.1.74; ATP-binding; Complete proteome; Nucleotide-binding; Oxidoreductase; Stress response
DaGuo_34915	B9H750_POPTR; Predicted protein;
DaGuo_35039	B9RDN0_RICCO; Malic enzyme; Complete proteome; Metal-binding; Oxidoreductase
DaGuo_35044	F6H9Y5_VITVI; Putative uncharacterized protein; ATP-binding; Complete proteome; Nucleotide-binding; Reference proteome
DaGuo_35167	B9S556_RICCO; Transferase, transferring glycosyl groups, putative; EC=2.4.1.173; Complete proteome; Glycosyltransferase; Transferase
DaGuo_35168	B9S556_RICCO; Transferase, transferring glycosyl groups, putative; EC=2.4.1.173; Complete proteome; Glycosyltransferase; Transferase
DaGuo_35225	B9S6N5_RICCO; Putative uncharacterized protein; Complete proteome
DaGuo_35232	B9ICA8_POPTR; Potassium efflux antiporter; Transmembrane; Transport
DaGuo_35298	F6HSW1_VITVI; Putative uncharacterized protein; Complete proteome; Reference proteome
DaGuo_35299	D7U871_VITVI; Putative uncharacterized protein; Complete proteome; Reference proteome
DaGuo_35356	F6HQS6_VITVI; Putative uncharacterized protein; Chromosome; Complete proteome; Methyltransferase; Nucleus; Reference proteome; Transferase
DaGuo_35495	F6H4T7_VITVI; Putative uncharacterized protein; Complete proteome; GTP-binding; Nucleotide-binding; Reference proteome
DaGuo_35532	B9I0I8_POPTR; Predicted protein;
DaGuo_35534	F6HLX4_VITVI; Putative uncharacterized protein; Complete proteome; Reference proteome
DaGuo_35539	D7T9G4_VITVI; Putative uncharacterized protein; Complete proteome; Reference proteome
DaGuo_35595	BIP4_TOBAC; Luminal-binding protein 4; Short=BiP 4; AltName: Full=78 kDa glucose-regulated protein homolog 4; Short=GRP-78-4; Flags: Precursor; ATP-binding; Endoplasmic reticulum; Glycoprotein; Nucleotide-binding; Signal
DaGuo_35596	F6HU55_VITVI; Putative uncharacterized protein; ATP-binding; Complete proteome; Nucleotide-binding; Reference proteome
DaGuo_35634	D7U509_VITVI; Putative uncharacterized protein; Complete proteome; Reference proteome
DaGuo_35644	B9RN20_RICCO; Ubiquinone biosynthesis protein coq-8, putative; Complete proteome; Ubiquinone
DaGuo_35716	D7SSZ1_VITVI; Putative uncharacterized protein; Complete proteome; Reference proteome
DaGuo_35764	F6HND8_VITVI; Putative uncharacterized protein; Complete proteome; Reference proteome
DaGuo_35804	B9S7L4_RICCO; Calcium ion binding protein, putative; Calcium; Complete proteome
DaGuo_35870	F6H0Q4_VITVI; Putative uncharacterized protein; Complete proteome; Leucine-rich repeat; Reference proteome; Repeat
DaGuo_35906	B9IFU5_POPTR; Predicted protein;
DaGuo_35911	B9S1R9_RICCO; Reticulon3-A3, putative; Complete proteome
DaGuo_35934	D7T9J5_VITVI; Putative uncharacterized protein; Complete proteome; Reference proteome
DaGuo_35958	F6GVT0_VITVI; Putative uncharacterized protein; Complete proteome; Reference proteome
DaGuo_35997	D7SQY6_VITVI; Putative uncharacterized protein; Complete proteome; Reference proteome
DaGuo_35998	D7SQY6_VITVI; Putative uncharacterized protein; Complete proteome; Reference proteome
DaGuo_35999	D7SQY6_VITVI; Putative uncharacterized protein; Complete proteome; Reference proteome
DaGuo_36027	B9SCR4_RICCO; Vacuolar protein sorting-associated protein VPS4, putative; EC=3.6.4.3; ATP-binding; Complete proteome; Hydrolase; Nucleotide-binding
DaGuo_36028	B9SCR4_RICCO; Vacuolar protein sorting-associated protein VPS4, putative; EC=3.6.4.3; ATP-binding; Complete proteome; Hydrolase; Nucleotide-binding
DaGuo_36030	B9SCR4_RICCO; Vacuolar protein sorting-associated protein VPS4, putative; EC=3.6.4.3; ATP-binding; Complete proteome; Hydrolase; Nucleotide-binding
DaGuo_36058	D7TIF5_VITVI; Putative uncharacterized protein; Complete proteome; Reference proteome
DaGuo_36081	B9S7R2_RICCO; O-linked n-acetylglucosamine transferase, ogt, putative; Complete proteome; Repeat; TPR repeat; Transferase
DaGuo_36144	D7TDK5_VITVI; Putative uncharacterized protein; ATP-binding; Complete proteome; Nucleotide-binding; Reference proteome; Serine/threonine-protein kinase
DaGuo_36158	F6GZB1_VITVI; Putative uncharacterized protein; Complete proteome; Reference proteome; Repeat; WD repeat
DaGuo_36176	F6HR32_VITVI; Putative uncharacterized protein; Complete proteome; Reference proteome
DaGuo_36314	F6HSQ5_VITVI; Putative uncharacterized protein; ATP-binding; Complete proteome; Nucleotide-binding; Reference proteome; Serine/threonine-protein kinase
DaGuo_36328	F6HYI4_VITVI; Putative uncharacterized protein; Complete proteome; Reference proteome
DaGuo_36359	D7TQP5_VITVI; Putative uncharacterized protein; ATP-binding; Complete proteome; Nucleotide-binding; Reference proteome
DaGuo_36367	B9I4Z1_POPTR; Predicted protein; Flags: Fragment;
DaGuo_36440	E0CSH1_VITVI; Putative uncharacterized protein; Complete proteome; Reference proteome
DaGuo_36447	B9SR46_RICCO; 2-oxoglutarate dehydrogenase, putative; EC=1.2.4.2; Complete proteome; Oxidoreductase
DaGuo_36457	E0CT36_VITVI; Putative uncharacterized protein; Complete proteome; Reference proteome
DaGuo_36467	D7SVD4_VITVI; Putative uncharacterized protein; Complete proteome; Reference proteome
DaGuo_36495	D7SSG7_VITVI; Putative uncharacterized protein; Complete proteome; Reference proteome
DaGuo_36498	D7TMG9_VITVI; Putative uncharacterized protein; Complete proteome; Reference proteome
DaGuo_36542	F6GUI4_VITVI; Putative uncharacterized protein; Complete proteome; Reference proteome
DaGuo_36654	F6HYR4_VITVI; Putative uncharacterized protein; Complete proteome; Reference proteome
DaGuo_36655	D7SRU0_VITVI; Putative uncharacterized protein; Complete proteome; Reference proteome
DaGuo_36687	C0KH22_NELNU; Granule-bound starch synthase;
DaGuo_36709	B9H0P2_POPTR; Predicted protein; Flags: Fragment;
DaGuo_36744	D7TDJ5_VITVI; Putative uncharacterized protein; ATP-binding; Complete proteome; Kinase; Leucine-rich repeat; Membrane; Nucleotide-binding; Reference proteome; Repeat; Serine/threonine-protein kinase; Transferase; Transmembrane; Transmembrane helix
DaGuo_36837	F6HSL4_VITVI; Putative uncharacterized protein; Complete proteome; Reference proteome
DaGuo_36901	D7SR01_VITVI; Putative uncharacterized protein; Complete proteome; Reference proteome
DaGuo_36986	B8BAY0_ORYSI; Putative uncharacterized protein;
DaGuo_37010	D7UAN4_VITVI; Putative uncharacterized protein; Complete proteome; Reference proteome
DaGuo_37035	F6HIW5_VITVI; Putative uncharacterized protein; Complete proteome; Reference proteome
DaGuo_37052	B9HUJ3_POPTR; Predicted protein;
DaGuo_37062	Q6RZW7_VITAE; Putative ethylene response factor 5; DNA-binding; Nucleus; Transcription; Transcription regulation
DaGuo_37139	F6I793_VITVI; Putative uncharacterized protein; Complete proteome; Reference proteome
DaGuo_37141
DaGuo_37143	F6I7E9_VITVI; Putative uncharacterized protein; Complete proteome; Reference proteome
DaGuo_37174	E0CT66_VITVI; Putative uncharacterized protein; Complete proteome; Protein transport; Reference proteome; Transport
DaGuo_37186	B9RLS7_RICCO; Heparanase-2, putative; Complete proteome
DaGuo_37207	A5AXI2_VITVI; Putative uncharacterized protein;
DaGuo_37211	B9RJV9_RICCO; Putative uncharacterized protein; Complete proteome; Metal-binding
DaGuo_37257	D7T4Y3_VITVI; Putative uncharacterized protein; ANK repeat; Complete proteome; Metal-binding; Reference proteome; Repeat; Zinc
DaGuo_37272	F6H574_VITVI; Putative uncharacterized protein; ATP-binding; Complete proteome; Hydrolase; Nucleotide-binding; Reference proteome
DaGuo_37278	A9PIC8_POPTR; Ribulose-phosphate 3-epimerase; EC=5.1.3.1; Carbohydrate metabolism; Cobalt; Isomerase; Manganese; Metal-binding; Zinc
DaGuo_37311	B9RX93_RICCO; Zinc binding dehydrogenase, putative; EC=1.6.5.5; Complete proteome; Oxidoreductase
DaGuo_37433	F6HT24_VITVI; Putative uncharacterized protein; Complete proteome; GTP-binding; Nucleotide-binding; Reference proteome
DaGuo_37468	D7SJ91_VITVI; Putative uncharacterized protein; ATP-binding; Complete proteome; Kinase; Nucleotide-binding; Reference proteome; Serine/threonine-protein kinase; Transferase
DaGuo_37491	B9I720_POPTR; Predicted protein;
DaGuo_37627	B9HAJ6_POPTR; Ein3-binding f-box protein 4;
DaGuo_37683	A5AYJ4_VITVI; Putative uncharacterized protein; Complete proteome; Reference proteome
DaGuo_37747	F6HRV5_VITVI; Putative uncharacterized protein; Complete proteome; Reference proteome
DaGuo_37748	D7SSB0_VITVI; Putative uncharacterized protein; Complete proteome; Reference proteome
DaGuo_37749	D7SSB0_VITVI; Putative uncharacterized protein; Complete proteome; Reference proteome
DaGuo_37785	E0CPX5_VITVI; Putative uncharacterized protein; Complete proteome; Reference proteome
DaGuo_37818	D7TVT0_VITVI; Ubiquitin carboxyl-terminal hydrolase; EC=3.4.19.12; Complete proteome; Hydrolase; Protease; Reference proteome; Thiol protease; Ubl conjugation pathway
DaGuo_37901	D7TAI9_VITVI; Putative uncharacterized protein; Complete proteome; Reference proteome
DaGuo_37917	D7T1D7_VITVI; Putative uncharacterized protein; Complete proteome; Nucleus; Reference proteome
DaGuo_37948	F6HUF0_VITVI; Putative uncharacterized protein; Complete proteome; Reference proteome
DaGuo_38014	D7SLZ5_VITVI; Putative uncharacterized protein; Complete proteome; Reference proteome
DaGuo_38015	D7SLZ5_VITVI; Putative uncharacterized protein; Complete proteome; Reference proteome
DaGuo_38058	F6GVN4_VITVI; Putative uncharacterized protein; Complete proteome; Reference proteome
DaGuo_38061	D7SW49_VITVI; Putative uncharacterized protein; Complete proteome; Reference proteome
DaGuo_38109	B9VQB3_NELNU; Starch-branching enzyme I;
DaGuo_38124	D7TGS2_VITVI; Putative uncharacterized protein; Complete proteome; Reference proteome
DaGuo_38149	C6T2Q3_SOYBN; Putative uncharacterized protein;
DaGuo_38152	D7TPX5_VITVI; Putative uncharacterized protein; Complete proteome; Reference proteome; Repeat; WD repeat
DaGuo_38156	B9RZ04_RICCO; Nodulin-26, putative; Complete proteome; Transmembrane; Transport
DaGuo_38254	B9T723_RICCO; Putative uncharacterized protein; Complete proteome
DaGuo_38285	F6GU12_VITVI; Putative uncharacterized protein; Complete proteome; Reference proteome
DaGuo_38291	A5BVQ5_VITVI; Putative uncharacterized protein; Complete proteome; Reference proteome
DaGuo_38364	D7SS21_VITVI; Putative uncharacterized protein; Complete proteome; Reference proteome
DaGuo_38428	B9S6X4_RICCO; AMP dependent ligase, putative; EC=6.2.1.26; Complete proteome; Ligase
DaGuo_38438	F6H706_VITVI; Putative uncharacterized protein; Chaperone; Complete proteome; Reference proteome
DaGuo_38444	B9RYA8_RICCO; Putative uncharacterized protein; Complete proteome
DaGuo_38567	B9MYF4_POPTR; Aminophospholipid ATPase; ATP-binding; Hydrolase; Magnesium; Membrane; Nucleotide-binding; Transmembrane; Transmembrane helix
DaGuo_38598	Q56R02_SOLLC; Putative ribosomal-protein S6 kinase-like protein; ATP-binding; Kinase; Nucleotide-binding; Serine/threonine-protein kinase; Transferase
DaGuo_38631	B9R712_RICCO; Putative uncharacterized protein; Complete proteome
DaGuo_38636	F6H033_VITVI; Putative uncharacterized protein; Complete proteome; LIM domain; Metal-binding; Reference proteome; Zinc
DaGuo_38640	B9I1G8_POPTR; Predicted protein; DNA-binding; Nucleus
DaGuo_38658	D7TCC8_VITVI; Putative uncharacterized protein; Complete proteome; Reference proteome
DaGuo_38712	B9N9U6_POPTR; Predicted protein;
DaGuo_38748	D7T129_VITVI; Putative uncharacterized protein; Complete proteome; Reference proteome
DaGuo_38756	B9MVK3_POPTR; Predicted protein; DNA-binding; Nucleus; Repeat
DaGuo_38761	F6H2X7_VITVI; Ubiquitin carboxyl-terminal hydrolase; EC=3.4.19.12; Complete proteome; Hydrolase; Protease; Reference proteome; Thiol protease; Ubl conjugation pathway
DaGuo_38864	E0CRK9_VITVI; Putative uncharacterized protein; Complete proteome; Reference proteome
DaGuo_38865	B9GUW5_POPTR; Predicted protein;
DaGuo_38900	F6GUS0_VITVI; Putative uncharacterized protein; Complete proteome; Reference proteome
DaGuo_38902	B9T2G4_RICCO; Exocyst complex component, putative; Complete proteome
DaGuo_38920	C6T8V8_SOYBN; Branched-chain-amino-acid aminotransferase; EC=2.6.1.42; Aminotransferase; Pyridoxal phosphate; Transferase
DaGuo_38999	D7SQC6_VITVI; Putative uncharacterized protein; Complete proteome; Reference proteome
DaGuo_39017	C6SVI1_SOYBN; V-type proton ATPase subunit F; Hydrogen ion transport; Ion transport; Transport
DaGuo_39036	F6I4M0_VITVI; Putative uncharacterized protein; Complete proteome; Metal-binding; Reference proteome; Zinc; Zinc-finger
DaGuo_39053	A5B5R8_VITVI; Putative uncharacterized protein; Complete proteome; Reference proteome
DaGuo_39082	F6HLR4_VITVI; Putative uncharacterized protein; Complete proteome; Reference proteome
DaGuo_39103	F6HFB0_VITVI; Putative uncharacterized protein; Complete proteome; Reference proteome
DaGuo_39121	Q6B4V4_VITVI; Chloroplast chaperonin 21; Chaperone; Complete proteome; Reference proteome
DaGuo_39122	F6HC22_VITVI; Putative uncharacterized protein; Complete proteome; Metal-binding; Reference proteome; Zinc; Zinc-finger
DaGuo_39140	D7SZW3_VITVI; Putative uncharacterized protein; Complete proteome; Reference proteome
DaGuo_39148	D5M8I6_VITVI; Putative uncharacterized protein; ANK repeat; Repeat
DaGuo_39157	F6H9I7_VITVI; Putative uncharacterized protein; Complete proteome; Reference proteome
DaGuo_39161	B9HU80_POPTR; Aminophospholipid ATPase; Flags: Fragment; ATP-binding; Hydrolase; Magnesium; Membrane; Nucleotide-binding; Transmembrane; Transmembrane helix
DaGuo_39185	B9HNH0_POPTR; Predicted protein; GTPase activation
DaGuo_39223	F6H905_VITVI; Putative uncharacterized protein; Complete proteome; Reference proteome
DaGuo_39229	B9GG31_POPTR; Predicted protein;
DaGuo_39257	G0Z054_CAMSI; Putative auxin-induced protein;
DaGuo_39303	D7TR00_VITVI; Ubiquitin carboxyl-terminal hydrolase; EC=3.4.19.12; Complete proteome; Hydrolase; Protease; Reference proteome; Thiol protease; Ubl conjugation pathway
DaGuo_39327	B9SKC6_RICCO; Phosphatidylserine decarboxylase, putative; EC=4.1.1.65; Calcium; Complete proteome; Lyase
DaGuo_39331	A5BYY1_VITVI; Putative uncharacterized protein;
DaGuo_39355	F6HF85_VITVI; Putative uncharacterized protein; Complete proteome; Reference proteome
DaGuo_39367	D7SHM5_VITVI; Putative uncharacterized protein; ATP-binding; Complete proteome; Nucleotide-binding; Reference proteome
DaGuo_39407	D7TK89_VITVI; Putative uncharacterized protein; Complete proteome; Reference proteome
DaGuo_39425	D7TEW7_VITVI; Putative uncharacterized protein; Complete proteome; Reference proteome
DaGuo_39546	D7TCN4_VITVI; Putative uncharacterized protein; ANK repeat; Complete proteome; Reference proteome; Repeat
DaGuo_39580	B9SGX2_RICCO; WD-repeat protein, putative; Complete proteome; Repeat; WD repeat
DaGuo_39616	F6HUU7_VITVI; Putative uncharacterized protein; Complete proteome; Reference proteome
DaGuo_39657	D7T2X7_VITVI; Putative uncharacterized protein; Complete proteome; Reference proteome
DaGuo_39672	B9SXB6_RICCO; Aconitase, putative; EC=4.2.1.3; Complete proteome; Lyase
DaGuo_39701	D7SJG2_VITVI; Putative uncharacterized protein; Complete proteome; Reference proteome
DaGuo_39718	B9GRX2_POPTR; Predicted protein;
DaGuo_39760	D7U935_VITVI; Putative uncharacterized protein; Complete proteome; Reference proteome
DaGuo_39852	E0CPZ7_VITVI; Putative uncharacterized protein; Complete proteome; EGF-like domain; Reference proteome
DaGuo_39854	B9INZ4_POPTR; Predicted protein;
DaGuo_39882	B9RD12_RICCO; Ubiquitin-protein ligase, putative; Complete proteome; Ligase
DaGuo_39887	D7T9V9_VITVI; Putative uncharacterized protein; Complete proteome; Reference proteome
DaGuo_39923	F6HKS3_VITVI; Putative uncharacterized protein; ATP-binding; Complete proteome; Kinase; Leucine-rich repeat; Membrane; Nucleotide-binding; Reference proteome; Repeat; Serine/threonine-protein kinase; Transferase; Transmembrane; Transmembrane helix
DaGuo_39943	F6GXR2_VITVI; Putative uncharacterized protein; ATP-binding; Complete proteome; Nucleotide-binding; Reference proteome; Serine/threonine-protein kinase
DaGuo_39953	B9SMN0_RICCO; Putative uncharacterized protein; Complete proteome
DaGuo_40037	E0CRN6_VITVI; Putative uncharacterized protein; Complete proteome; Reference proteome
DaGuo_40193	F6GZS4_VITVI; Putative uncharacterized protein; Complete proteome; Metal-binding; Reference proteome; Zinc
DaGuo_40215	F6HJE2_VITVI; Putative uncharacterized protein; ATP-binding; Complete proteome; Helicase; Hydrolase; Reference proteome
DaGuo_40228	F6GVS4_VITVI; Putative uncharacterized protein; Complete proteome; Reference proteome
DaGuo_40236	D7T0Z4_VITVI; Putative uncharacterized protein; Complete proteome; Reference proteome
DaGuo_40282	B9RT93_RICCO; Putative uncharacterized protein; Complete proteome; Oxidoreductase
DaGuo_40283	D7U2J6_VITVI; Putative uncharacterized protein; ATP-binding; Complete proteome; Helicase; Hydrolase; Nucleotide-binding; Reference proteome
DaGuo_40393	F6HKJ0_VITVI; Putative uncharacterized protein; ATP-binding; Complete proteome; Nucleotide-binding; Reference proteome
DaGuo_40437	D7UA58_VITVI; Putative uncharacterized protein; Complete proteome; Reference proteome
DaGuo_40509	F6HUL9_VITVI; Putative uncharacterized protein; Complete proteome; Reference proteome
DaGuo_40516	A9PAS9_POPTR; Putative uncharacterized protein; DNA-binding; Nucleus; Transcription; Transcription regulation
DaGuo_40567	D7UA72_VITVI; Putative uncharacterized protein; ATP-binding; Complete proteome; Nucleotide-binding; Reference proteome
DaGuo_40651	F6HEM4_VITVI; Putative uncharacterized protein; Complete proteome; Reference proteome
DaGuo_40652	D7SI14_VITVI; Putative uncharacterized protein; Complete proteome; Hydrolase; Reference proteome
DaGuo_40691	A5AEQ0_VITVI; Putative uncharacterized protein; Complete proteome; Reference proteome; Repeat; WD repeat
DaGuo_40702	D7SWC0_VITVI; Putative uncharacterized protein; Complete proteome; Reference proteome
DaGuo_40742	E5GCH6_CUCME; Auxin-regulated protein;
DaGuo_40755	B9R8J0_RICCO; Scythe/bat3, putative; Complete proteome
DaGuo_40787	D7T7E9_VITVI; Putative uncharacterized protein; ATP-binding; Complete proteome; Nucleotide-binding; Reference proteome
DaGuo_40793	F6HKY6_VITVI; Putative uncharacterized protein; Complete proteome; Reference proteome
DaGuo_40803	B9IMJ5_POPTR; Predicted protein;
DaGuo_40830	F6I0E1_VITVI; Putative uncharacterized protein; Complete proteome; Reference proteome; Transcription; Transcription regulation
DaGuo_40955	F6HFS4_VITVI; Putative uncharacterized protein; Complete proteome; Reference proteome
DaGuo_40980	C6EWE5_VITVI; MLO-like protein 1; Complete proteome; Reference proteome
DaGuo_40998	D7TQ89_VITVI; Putative uncharacterized protein; Complete proteome; Reference proteome
DaGuo_41014	G0TA25_9LAMI; Farnesyl diphosphate synthase;
DaGuo_41017	F1BWX0_GOSRA; 14-3-3-like protein;
DaGuo_41019	F1BWX0_GOSRA; 14-3-3-like protein;
DaGuo_41069	D7SIW9_VITVI; Putative uncharacterized protein; Complete proteome; Reference proteome
DaGuo_41091	B9RUV2_RICCO; NMDA receptor-regulated protein, putative; Complete proteome; Receptor
DaGuo_41098	E0CTM1_VITVI; Putative uncharacterized protein; Complete proteome; GTP-binding; Nucleotide-binding; Reference proteome
DaGuo_41119	F6H069_VITVI; Putative uncharacterized protein; Complete proteome; Reference proteome
DaGuo_41126	F6HZ34_VITVI; Putative uncharacterized protein; Complete proteome; Reference proteome
DaGuo_41129	F6HZ34_VITVI; Putative uncharacterized protein; Complete proteome; Reference proteome
DaGuo_41167	C5IU91_9ERIC; Biotin carboxylase;
DaGuo_41189	D7UCV7_VITVI; Putative uncharacterized protein; Complete proteome; Reference proteome
DaGuo_41209
DaGuo_41215	D7U9P0_VITVI; Putative uncharacterized protein; Complete proteome; Reference proteome
DaGuo_41248	B9NBW5_POPTR; Predicted protein;
DaGuo_41258	D7SSK1_VITVI; Putative uncharacterized protein; Complete proteome; Reference proteome
DaGuo_41262	F2WMV2_9ROSI; Acetyl-CoA carboxylase alpha-CT subunit;
DaGuo_41300	F6H932_VITVI; Putative uncharacterized protein; Complete proteome; Reference proteome
DaGuo_41321	D7TPS1_VITVI; Putative uncharacterized protein; Complete proteome; Reference proteome
DaGuo_41368	F6HE15_VITVI; Putative uncharacterized protein; Complete proteome; Reference proteome
DaGuo_41370	F6I493_VITVI; Putative uncharacterized protein; Complete proteome; Reference proteome
DaGuo_41395	D7SMC5_VITVI; Putative uncharacterized protein; Complete proteome; Reference proteome
DaGuo_41426	D7TN76_VITVI; Putative uncharacterized protein; Complete proteome; Glycosyltransferase; Golgi apparatus; Membrane; Reference proteome; Transferase; Transmembrane; Transmembrane helix
DaGuo_41477	B9SIQ5_RICCO; Nibrin, putative; Complete proteome
DaGuo_41478	F6HPQ0_VITVI; Putative uncharacterized protein; Complete proteome; Reference proteome
DaGuo_41627	D7T4I9_VITVI; Putative uncharacterized protein; Complete proteome; Reference proteome
DaGuo_41665	B9SXM6_RICCO; Putative uncharacterized protein; Complete proteome
DaGuo_41708	F6GXF5_VITVI; Putative uncharacterized protein; Complete proteome; Reference proteome
DaGuo_41759	F6HF72_VITVI; Putative uncharacterized protein; Complete proteome; Reference proteome
DaGuo_41789	F6H0X1_VITVI; Putative uncharacterized protein; Complete proteome; Reference proteome
DaGuo_41799	F6HTK3_VITVI; Putative uncharacterized protein; Complete proteome; Reference proteome
DaGuo_41856	B9RS40_RICCO; Protein transporter, putative; Complete proteome
DaGuo_41887	F6GXG7_VITVI; Putative uncharacterized protein; Complete proteome; Reference proteome
DaGuo_42010	E0CRS5_VITVI; Putative uncharacterized protein; Complete proteome; Reference proteome
DaGuo_42053	B9H1M6_POPTR; F-box family protein;
DaGuo_42086	E0CV48_VITVI; Putative uncharacterized protein; ATP-binding; Complete proteome; Nucleotide-binding; Reference proteome
DaGuo_42145	F6H102_VITVI; Putative uncharacterized protein; ATP-binding; Complete proteome; Nucleotide-binding; Reference proteome
DaGuo_42159	F6HVQ2_VITVI; Putative uncharacterized protein; Complete proteome; Reference proteome
DaGuo_42197	C6TKA6_SOYBN; Putative uncharacterized protein;
DaGuo_42388	D7TVM3_VITVI; Putative uncharacterized protein; ATP-binding; Complete proteome; Nucleotide-binding; Reference proteome
DaGuo_42437	D7SWA4_VITVI; Putative uncharacterized protein; Complete proteome; Reference proteome
DaGuo_42505	D7U1Z6_VITVI; Putative uncharacterized protein; Complete proteome; Reference proteome
DaGuo_42511	O49959_LUPLU; Cyclin CycB1d-ll; SubName: Full=Mitotic cyclin B1-4; Cell cycle; Cell division; Cyclin
DaGuo_42547	B9N0E9_POPTR; Predicted protein;
DaGuo_42635	F6HNC5_VITVI; Putative uncharacterized protein; Complete proteome; Reference proteome
DaGuo_42701	D7T7L7_VITVI; Putative uncharacterized protein; Complete proteome; Reference proteome
DaGuo_42725	E0CNN9_VITVI; Putative uncharacterized protein; Complete proteome; Reference proteome
DaGuo_42803	D7T473_VITVI; Putative uncharacterized protein; Complete proteome; Reference proteome
DaGuo_4282	F6H885_VITVI; Putative uncharacterized protein; Complete proteome; DNA-binding; Nucleus; Reference proteome; Transcription; Transcription regulation
DaGuo_42867	B9R8F9_RICCO; Phospholipase D; EC=3.1.4.4; Calcium; Complete proteome; Hydrolase; Lipid degradation
DaGuo_42888	B9GWB7_POPTR; Predicted protein; GTP-binding; Nucleotide-binding
DaGuo_42919	A9PE48_POPTR; Predicted protein;
DaGuo_43076	B7FF93_MEDTR; Putative uncharacterized protein; Metal-binding; Zinc; Zinc-finger
DaGuo_43106	D7TC51_VITVI; Putative uncharacterized protein; Complete proteome; Reference proteome
DaGuo_43140	D7UAV6_VITVI; Putative uncharacterized protein; Complete proteome; Reference proteome; Repeat; TPR repeat
DaGuo_43150	F6HJ68_VITVI; Putative uncharacterized protein; Complete proteome; Reference proteome
DaGuo_43179	F6HEE6_VITVI; Putative uncharacterized protein; Complete proteome; DNA-binding; Nucleus; Reference proteome
DaGuo_43208	Q9M6U1_SOLLC; Homogentisate 1,2-dioxygenase; EC=1.13.11.5; Flags: Fragment; Dioxygenase; Oxidoreductase
DaGuo_43232	F6HFD2_VITVI; Putative uncharacterized protein; Complete proteome; Nucleus; Reference proteome
DaGuo_43252	B8LPB2_PICSI; Putative uncharacterized protein;
DaGuo_43294	D7TAZ0_VITVI; Putative uncharacterized protein; Complete proteome; Reference proteome
DaGuo_43316	B8LLI1_PICSI; Putative uncharacterized protein;
DaGuo_43318	D7TGW1_VITVI; Putative uncharacterized protein; Complete proteome; Reference proteome
DaGuo_4334	Q8VWQ0_GOSHI; Putative serine carboxypeptidase; Carboxypeptidase
DaGuo_43358	F6HUF2_VITVI; Putative uncharacterized protein; Complete proteome; Reference proteome
DaGuo_43363	C5YQM4_SORBI; Putative uncharacterized protein Sb08g001435; Flags: Fragment; Complete proteome; Reference proteome
DaGuo_43383	Q4L0H4_AGAAM; Membrane acyl-CoA binding protein; ANK repeat; Repeat
DaGuo_43470	F6I6C2_VITVI; Putative uncharacterized protein; Complete proteome; Reference proteome
DaGuo_43501	B9RWJ4_RICCO; WD-repeat protein, putative; EC=2.7.11.7; Complete proteome; Repeat; Transferase; WD repeat
DaGuo_43517	D7SWF2_VITVI; Putative uncharacterized protein; Complete proteome; Reference proteome
DaGuo_43519	D7T686_VITVI; Putative uncharacterized protein; Complete proteome; Membrane; Reference proteome; Transmembrane; Transmembrane helix
DaGuo_43525	F6HV05_VITVI; Putative uncharacterized protein; Complete proteome; Glycosyltransferase; Reference proteome; Transferase
DaGuo_43596	B9SG36_RICCO; Ubiquitin-protein ligase, putative; Complete proteome; Ligase
DaGuo_43650
DaGuo_43773	D7SQ18_VITVI; Putative uncharacterized protein; Complete proteome; Reference proteome
DaGuo_43777	F6HQB8_VITVI; Putative uncharacterized protein; Complete proteome; Reference proteome
DaGuo_43795	B9I623_POPTR; Predicted protein;
DaGuo_43798	F6I231_VITVI; Putative uncharacterized protein; Complete proteome; Reference proteome
DaGuo_43846
DaGuo_43909	Q5DMX2_CUCME; EXO;
DaGuo_43993	D7T0V5_VITVI; Putative uncharacterized protein; ATP-binding; Complete proteome; Helicase; Hydrolase; Nucleotide-binding; Reference proteome
DaGuo_44134	F6HX40_VITVI; Putative uncharacterized protein; Complete proteome; Metal-binding; Reference proteome; Zinc; Zinc-finger
DaGuo_44141	F6HDW1_VITVI; Pyruvate kinase; EC=2.7.1.40; Complete proteome; Glycolysis; Kinase; Magnesium; Reference proteome; Transferase
DaGuo_44175	B9SWJ3_RICCO; Hsp90 co-chaperone AHA1, putative; Complete proteome
DaGuo_44251	B9SKH8_RICCO; Dynamin, putative; Complete proteome; GTP-binding; Nucleotide-binding
DaGuo_44363	A5B6W8_VITVI; Putative uncharacterized protein; Complete proteome; Reference proteome
DaGuo_44372	D7TJH2_VITVI; Putative uncharacterized protein; Complete proteome; Reference proteome
DaGuo_44380	B9SWV9_RICCO; Putative uncharacterized protein; Complete proteome
DaGuo_44398	E0CTI4_VITVI; Putative uncharacterized protein; Complete proteome; Reference proteome
DaGuo_44453	B9SQS5_RICCO; 3-isopropylmalate dehydratase, putative; EC=4.2.1.33; Complete proteome; Lyase
DaGuo_4447	B9SC54_RICCO; Caltractin, putative; EC=1.3.1.74; Calcium; Complete proteome; Oxidoreductase
DaGuo_44473	F6H0E3_VITVI; Putative uncharacterized protein; Complete proteome; Reference proteome
DaGuo_44475	D7SPD1_VITVI; Putative ERD6-like transporter; Complete proteome; Membrane; Reference proteome; Transmembrane; Transmembrane helix; Transport
DaGuo_44615	F6HZ37_VITVI; Putative uncharacterized protein; Complete proteome; Reference proteome
DaGuo_44623	E0CS58_VITVI; Putative uncharacterized protein; Complete proteome; Metal-binding; Reference proteome; Zinc
DaGuo_44661	F6HF08_VITVI; Putative uncharacterized protein; Complete proteome; Reference proteome
DaGuo_44753	F6HTB5_VITVI; Putative uncharacterized protein; Complete proteome; Reference proteome
DaGuo_44884	F6I222_VITVI; Putative uncharacterized protein; Complete proteome; Metal-binding; Reference proteome; Zinc
DaGuo_44930	B9SG47_RICCO; Sigma factor sigb regulation protein rsbq, putative; EC=3.1.1.1; Complete proteome; Hydrolase
DaGuo_44956	D7TV41_VITVI; Putative uncharacterized protein; Complete proteome; Membrane; Reference proteome
DaGuo_44958	D7T2M4_VITVI; Putative uncharacterized protein; Complete proteome; Reference proteome
DaGuo_44963	B9SG10_RICCO; Chromatin binding protein, putative; Complete proteome
DaGuo_4503	D7U6A4_VITVI; Putative uncharacterized protein; Complete proteome; DNA-binding; Nucleus; Reference proteome; Transcription; Transcription regulation
DaGuo_45096	F6HQV1_VITVI; Putative uncharacterized protein; Complete proteome; Reference proteome
DaGuo_45139	F6H331_VITVI; Putative uncharacterized protein; Complete proteome; Reference proteome
DaGuo_45158	A9PFW6_POPTR; Predicted protein; Pyridoxal phosphate
DaGuo_45165	F6I6F0_VITVI; Putative uncharacterized protein; Complete proteome; Reference proteome
DaGuo_45189	F6GWA8_VITVI; Putative uncharacterized protein; ATP-binding; Chaperone; Complete proteome; Nucleotide-binding; Reference proteome
DaGuo_45207	F6H2Y5_VITVI; Putative uncharacterized protein; Complete proteome; Reference proteome
DaGuo_45264	D7SQM7_VITVI; Putative uncharacterized protein; Complete proteome; Reference proteome
DaGuo_45305	C6T9X3_SOYBN; Putative uncharacterized protein; Membrane; Transmembrane; Transmembrane helix
DaGuo_45367	F6GSP9_VITVI; Putative uncharacterized protein; Complete proteome; Reference proteome
DaGuo_45384	B9SN68_RICCO; AP-2 complex subunit alpha, putative; Complete proteome; Membrane
DaGuo_45408	B9RAU5_RICCO; Zinc ion binding protein, putative; Complete proteome
DaGuo_45442	C0PSV8_PICSI; Putative uncharacterized protein; GTP-binding; Nucleotide-binding
DaGuo_45473	B9RXN5_RICCO; Derlin-2, putative; Complete proteome
DaGuo_45560	F6HKD0_VITVI; Putative uncharacterized protein; Complete proteome; Reference proteome
DaGuo_45584	F6H1X2_VITVI; Putative uncharacterized protein; Complete proteome; Reference proteome
DaGuo_45590	E0CR81_VITVI; Putative uncharacterized protein; Complete proteome; Reference proteome
DaGuo_4560	B9RB11_RICCO; Triose phosphate/phosphate translocator, non-green plastid, chloroplast, putative; Complete proteome; Membrane; Transmembrane; Transmembrane helix
DaGuo_45647	B9GZY1_POPTR; Predicted protein; Flags: Fragment; ANK repeat; Repeat
DaGuo_45723	D7T1F5_VITVI; Putative uncharacterized protein; Complete proteome; Reference proteome
DaGuo_45852
DaGuo_45869	D7TDS0_VITVI; Putative uncharacterized protein; Complete proteome; Reference proteome
DaGuo_45914	F6HVS8_VITVI; Putative uncharacterized protein; Complete proteome; Metal-binding; Reference proteome; Zinc; Zinc-finger
DaGuo_45928	D7TI02_VITVI; Putative uncharacterized protein; Complete proteome; Reference proteome
DaGuo_45934	F6HVW4_VITVI; Putative uncharacterized protein; Complete proteome; Reference proteome
DaGuo_45935	B9HJ92_POPTR; Predicted protein;
DaGuo_45939	D7SUP2_VITVI; Putative uncharacterized protein; Complete proteome; Reference proteome
DaGuo_45943	A5AHI1_VITVI; Putative uncharacterized protein;
DaGuo_46027	C6TCI4_SOYBN; Putative uncharacterized protein;
DaGuo_46033	A9PI53_POPTR; Putative uncharacterized protein;
DaGuo_46038	D7TH70_VITVI; Putative uncharacterized protein; Complete proteome; Reference proteome
DaGuo_46081	B3GS58_GOSHI; Obtusifoliol-14alpha-demethylase; Heme; Iron; Metal-binding; Methyltransferase
DaGuo_46089	F6GT16_VITVI; Putative uncharacterized protein; Complete proteome; Reference proteome
DaGuo_46094	B9SF60_RICCO; T-complex protein 1 subunit alpha; ATP-binding; Chaperone; Complete proteome; Cytoplasm; Nucleotide-binding
DaGuo_46114	F6H233_VITVI; Putative uncharacterized protein; Complete proteome; Reference proteome
DaGuo_4614	F6I4M0_VITVI; Putative uncharacterized protein; Complete proteome; Metal-binding; Reference proteome; Zinc; Zinc-finger
DaGuo_46212	Q39396_BETPN; 1-aminocyclopropane-1-carboxylate oxidase; Iron; Oxidoreductase
DaGuo_46253	A5B606_VITVI; Putative uncharacterized protein; Complete proteome; Reference proteome
DaGuo_46281	D7TBL4_VITVI; Putative uncharacterized protein; Complete proteome; Reference proteome
DaGuo_46284	B9GET6_POPTR; Predicted protein; ATP-binding; Nucleotide-binding; Serine/threonine-protein kinase
DaGuo_46306	B9GRC8_POPTR; Glycosyltransferase, CAZy family GT47; Transferase
DaGuo_46308	D7TT33_VITVI; Putative uncharacterized protein; Complete proteome; Reference proteome
DaGuo_46390	E0CTG2_VITVI; Putative uncharacterized protein; Aminoacyl-tRNA synthetase; ATP-binding; Complete proteome; Ligase; Nucleotide-binding; Protein biosynthesis; Reference proteome
DaGuo_46424	D7SY60_VITVI; Putative uncharacterized protein; Complete proteome; Reference proteome
DaGuo_46429	B9P6Y5_POPTR; Predicted protein; Protease inhibitor; Thiol protease inhibitor
DaGuo_46463	D7U5Y3_VITVI; Putative uncharacterized protein; Complete proteome; Reference proteome
DaGuo_46465	B9I2R4_POPTR; Actin related protein;
DaGuo_46542	A5BIX9_VITVI; Putative uncharacterized protein; Metal-binding; Zinc; Zinc-finger
DaGuo_46543	B9S2J4_RICCO; Putative uncharacterized protein; Complete proteome
DaGuo_46598	D7TC26_VITVI; Putative uncharacterized protein; Complete proteome; Reference proteome
DaGuo_46600	D7TEV5_VITVI; Putative uncharacterized protein; Complete proteome; Metal-binding; Reference proteome; Zinc; Zinc-finger
DaGuo_46603	A5CAU5_VITVI; Putative uncharacterized protein; Complete proteome; GTP-binding; Membrane; Nucleotide-binding; Reference proteome
DaGuo_4665	A5BBS3_VITVI; Putative uncharacterized protein;
DaGuo_46809	D7TW69_VITVI; Putative uncharacterized protein; Complete proteome; Reference proteome
DaGuo_46832
DaGuo_46842	D7U1Z5_VITVI; Putative uncharacterized protein; Complete proteome; Reference proteome
DaGuo_46914	Q0VH88_GOSHI; 3-ketoacyl-CoA reductase 1; Oxidoreductase
DaGuo_47014	B9SEP1_RICCO; Mutt/nudix hydrolase, putative; EC=3.6.1.22; Complete proteome; Hydrolase
DaGuo_47030	PRS7_PRUPE; 26S protease regulatory subunit 7; AltName: Full=26S proteasome AAA-ATPase subunit RPT1; AltName: Full=26S proteasome subunit 7; AltName: Full=Regulatory particle triple-A ATPase subunit 1; ATP-binding; Cytoplasm; Nucleotide-binding; Nucleus; Proteasome
DaGuo_4709	F6HJ68_VITVI; Putative uncharacterized protein; Complete proteome; Reference proteome
DaGuo_47093	F6HBK5_VITVI; Putative uncharacterized protein; Complete proteome; Reference proteome
DaGuo_47156	F6HYK0_VITVI; Putative uncharacterized protein; Complete proteome; Reference proteome
DaGuo_47182	F6HDR7_VITVI; Putative uncharacterized protein; Complete proteome; Reference proteome
DaGuo_47307	A5APB9_VITVI; Putative uncharacterized protein; Complete proteome; Reference proteome
DaGuo_47405	Q9ZRI6_PEA; Ubiquitin;
DaGuo_47446	F6HR19_VITVI; Putative uncharacterized protein; Complete proteome; Metal-binding; Reference proteome; Zinc; Zinc-finger
DaGuo_47457	D7TFB9_VITVI; Putative uncharacterized protein; Complete proteome; Reference proteome
DaGuo_47588	F6HZE7_VITVI; Putative uncharacterized protein; Complete proteome; Reference proteome
DaGuo_47654	D7T5J5_VITVI; Putative uncharacterized protein; Complete proteome; Reference proteome
DaGuo_47661	E0CSI0_VITVI; Putative uncharacterized protein; Complete proteome; Reference proteome
DaGuo_47672	F6H116_VITVI; Glucose-6-phosphate isomerase; EC=5.3.1.9; Complete proteome; Gluconeogenesis; Glycolysis; Isomerase; Reference proteome
DaGuo_47784	B6SQ05_MAIZE; Putative uncharacterized protein;
DaGuo_47844	F6GZG2_VITVI; Putative uncharacterized protein; Complete proteome; Reference proteome
DaGuo_47845	B9SXX1_RICCO; Pre-mRNA branch site protein p14, putative; Complete proteome
DaGuo_47908	B9SZ36_RICCO; Putative uncharacterized protein; Complete proteome
DaGuo_47911	Q9LLM5_EUCCA; Outward-rectifying potassium channel KCO1; Ion transport; Ionic channel; Membrane; Transmembrane; Transmembrane helix; Transport
DaGuo_47977	F6HGN5_VITVI; Putative uncharacterized protein; Complete proteome; Reference proteome
DaGuo_47997	D7U3S1_VITVI; Putative uncharacterized protein; Complete proteome; Reference proteome
DaGuo_48003	F6H862_VITVI; Putative uncharacterized protein; Complete proteome; Reference proteome
DaGuo_48006	B7FJG6_MEDTR; Putative uncharacterized protein; Chaperone
DaGuo_48034	B9RI04_RICCO; Dead box ATP-dependent RNA helicase, putative; ATP-binding; Complete proteome; Helicase; Hydrolase; Nucleotide-binding
DaGuo_48125	A5BNN2_VITVI; Putative uncharacterized protein;
DaGuo_48148	F6HGN3_VITVI; Putative uncharacterized protein; Complete proteome; Reference proteome
DaGuo_48247	B9RIC4_RICCO; 40S ribosomal protein S2, putative; Complete proteome; Ribonucleoprotein; Ribosomal protein
DaGuo_48294	B9HD62_POPTR; Predicted protein; Pyridoxal phosphate
DaGuo_48301	A5ADJ5_VITVI; Putative uncharacterized protein; Complete proteome; Reference proteome
DaGuo_48327	B9HDQ7_POPTR; Serine hydroxymethyltransferase; EC=2.1.2.1; Methyltransferase; One-carbon metabolism; Pyridoxal phosphate; Transferase
DaGuo_48425	B9HIP6_POPTR; Predicted protein;
DaGuo_48436	Q84UH4_TOBAC; Dehydroascorbate reductase;
DaGuo_48498	F6H4A7_VITVI; Putative uncharacterized protein; Complete proteome; Reference proteome
DaGuo_48562	F6HAE9_VITVI; Putative uncharacterized protein; Complete proteome; Reference proteome
DaGuo_48597	F6HGL7_VITVI; Putative uncharacterized protein; Complete proteome; Reference proteome
DaGuo_48724	C6T4N9_SOYBN; ER lumen protein retaining receptor; Endoplasmic reticulum; Protein transport; Receptor; Transmembrane; Transport
DaGuo_48758	F6K7K1_CATRO; Mevalonate 5-diphosphate decarboxylase; EC=4.1.1.33; Lyase
DaGuo_48766	B9H5Z8_POPTR; Predicted protein; Chaperone
DaGuo_48803	B9SY85_RICCO; GrpE protein homolog; Chaperone; Complete proteome; Isomerase; Mitochondrion
DaGuo_48815	D7T3J3_VITVI; Proline iminopeptidase; EC=3.4.11.5; Aminopeptidase; Complete proteome; Hydrolase; Protease; Reference proteome
DaGuo_48828	D7U272_VITVI; Putative uncharacterized protein; Complete proteome; Reference proteome
DaGuo_48869	B9HTA1_POPTR; Predicted protein;
DaGuo_48888	F6HK00_VITVI; Putative uncharacterized protein; Complete proteome; Reference proteome
DaGuo_48895	D7TM15_VITVI; Putative uncharacterized protein; Complete proteome; Reference proteome
DaGuo_49127	A5BD63_VITVI; Putative uncharacterized protein; Complete proteome; Reference proteome
DaGuo_49244	D7SRE3_VITVI; Putative uncharacterized protein; Complete proteome; Reference proteome
DaGuo_49306	F6HU62_VITVI; Putative uncharacterized protein; Complete proteome; Reference proteome
DaGuo_49340
DaGuo_49377	F6HZ09_VITVI; Putative uncharacterized protein; Complete proteome; Reference proteome
DaGuo_49523	B9SNV8_RICCO; Arf gtpase-activating protein, putative; Complete proteome
DaGuo_49582	D7T9N8_VITVI; Putative uncharacterized protein; Complete proteome; Reference proteome
DaGuo_49614	F6HI43_VITVI; Putative uncharacterized protein; Complete proteome; Reference proteome
DaGuo_49706	F6HIM0_VITVI; Putative uncharacterized protein; Complete proteome; Reference proteome
DaGuo_49725	B9SHK7_RICCO; Putative uncharacterized protein; Complete proteome
DaGuo_49792	D7TND9_VITVI; Putative uncharacterized protein; Complete proteome; Reference proteome
DaGuo_49799	B9MVS7_POPTR; Predicted protein;
DaGuo_49821	B9GXX2_POPTR; Predicted protein; Flags: Fragment; Metal-binding; Zinc; Zinc-finger
DaGuo_49869	B9SC54_RICCO; Caltractin, putative; EC=1.3.1.74; Calcium; Complete proteome; Oxidoreductase
DaGuo_49882	F6H6D1_VITVI; Putative uncharacterized protein; Complete proteome; Reference proteome
DaGuo_49923	F2QKV9_ROSRU; Putative MYB transcription factor; Nucleus
DaGuo_49931	D7TTQ2_VITVI; Putative uncharacterized protein; Complete proteome; DNA-binding; Nucleus; Reference proteome
DaGuo_49954	F6HHF6_VITVI; Putative uncharacterized protein; Complete proteome; Reference proteome
DaGuo_49974	A5AN90_VITVI; Putative uncharacterized protein;
DaGuo_49977	B9GIK1_POPTR; Predicted protein;
DaGuo_50	A5ARB7_VITVI; Putative uncharacterized protein; Complete proteome; Reference proteome
DaGuo_50043	E5KC12_9MAGN; Starch excess 4;
DaGuo_50196	B7FKV5_MEDTR; Putative uncharacterized protein;
DaGuo_50270
DaGuo_50406	B9STR3_RICCO; Endosomal P24A protein, putative; Complete proteome
DaGuo_50453	A5AL13_VITVI; Putative uncharacterized protein;
DaGuo_50472
DaGuo_50484	B9RI69_RICCO; Putative uncharacterized protein; Complete proteome
DaGuo_50492	B9RXF0_RICCO; NSFL1 cofactor p47, putative; Complete proteome
DaGuo_50678
DaGuo_50747	D7SZ96_VITVI; Putative uncharacterized protein; Flags: Fragment; Chromosome; Complete proteome; DNA-binding; Nucleosome core; Nucleus; Reference proteome
DaGuo_50783	A8TU50_PAESU; PII protein; Transcription; Transcription regulation
DaGuo_50814	F6H1D6_VITVI; Putative uncharacterized protein; Complete proteome; Reference proteome
DaGuo_50981	B9GVG5_POPTR; Predicted protein;
DaGuo_50990	D7T7Q4_VITVI; Putative uncharacterized protein; Complete proteome; Reference proteome
DaGuo_51173	E0CV37_VITVI; Putative uncharacterized protein; Complete proteome; Metal-binding; Reference proteome; Zinc; Zinc-finger
DaGuo_51283	Q9FE18_ARATH; Peptidyl-prolyl cis-trans isomerase NIMA-interacting 4; SubName: Full=Putative uncharacterized protein At1g26550; SubName: Full=T1K7.8 protein; Complete proteome; Isomerase; Reference proteome; Rotamase
DaGuo_51323	A5CBN2_VITVI; Putative uncharacterized protein;
DaGuo_51362	A9P9R5_POPTR; Putative uncharacterized protein;
DaGuo_51388	A5AMS0_VITVI; Putative uncharacterized protein; Complete proteome; Reference proteome
DaGuo_51449	D7U1Z9_VITVI; Mitochondrial Rho GTPase; EC=3.6.5.-; Calcium; Complete proteome; GTP-binding; Hydrolase; Membrane; Mitochondrion; Mitochondrion outer membrane; Nucleotide-binding; Reference proteome
DaGuo_51457	D7SHI3_VITVI; Putative uncharacterized protein; Complete proteome; Reference proteome
DaGuo_51459	A9PF44_POPTR; Glucose-1-phosphate adenylyltransferase; EC=2.7.7.27; Allosteric enzyme; Chloroplast; Nucleotidyltransferase; Transferase
DaGuo_51513	F6H5D3_VITVI; Putative uncharacterized protein; Complete proteome; Reference proteome
DaGuo_51534	A5B0L2_VITVI; Putative uncharacterized protein; ATP-binding; Complete proteome; Cytoplasm; Cytoskeleton; Nucleotide-binding; Reference proteome
DaGuo_51764	F6HXK8_VITVI; Pectinesterase; EC=3.1.1.11; Aspartyl esterase; Complete proteome; Hydrolase; Reference proteome
DaGuo_51781	A9PDI3_POPTR; Predicted protein; SubName: Full=Putative uncharacterized protein;
DaGuo_51830	D7SS04_VITVI; Putative uncharacterized protein; Complete proteome; Reference proteome
DaGuo_51881	F6HR06_VITVI; Putative uncharacterized protein; Complete proteome; Reference proteome
DaGuo_51906	B9HJR8_POPTR; Predicted protein;
DaGuo_52128	Q9SIQ8_ARATH; AT2G31490 protein; SubName: Full=At2g31490; SubName: Full=Expressed protein; SubName: Full=Putative uncharacterized protein At2g31490; SubName: Full=Uncharacterized protein; Complete proteome; Reference proteome
DaGuo_52272	B9MWW5_POPTR; Predicted protein;
DaGuo_52350	C6TFI1_SOYBN; Putative uncharacterized protein; Ribonucleoprotein; Ribosomal protein
DaGuo_52389	C5XDY9_SORBI; Putative uncharacterized protein Sb02g039000; Complete proteome; Reference proteome
DaGuo_52655	F6GXR1_VITVI; Putative uncharacterized protein; Complete proteome; Reference proteome
DaGuo_52656	B9SKH0_RICCO; ATP binding protein, putative; Complete proteome
DaGuo_53445	A4GG72_VITVI; TFL1B protein; Complete proteome; Reference proteome
DaGuo_9725	B9GUW5_POPTR; Predicted protein;
Leaves and roots expression coincidence genes in M. microcarpa
XiaoGuo_10920	F6HRR6_VITVI; Putative uncharacterized protein; Complete proteome; Reference proteome
XiaoGuo_11401	D7TZ79_VITVI; Putative uncharacterized protein; Complete proteome; Reference proteome
XiaoGuo_11488	A3FPF8_NELNU; Glutathione peroxidase; Oxidoreductase; Peroxidase
XiaoGuo_13333	A5C101_VITVI; Putative uncharacterized protein; Complete proteome; Reference proteome
XiaoGuo_14344	D7STC3_VITVI; Putative uncharacterized protein; Complete proteome; Reference proteome
XiaoGuo_17160	D7UDQ8_VITVI; Putative uncharacterized protein; Complete proteome; Reference proteome
XiaoGuo_17866	F6HCG4_VITVI; Putative uncharacterized protein; Complete proteome; Reference proteome
XiaoGuo_17942
XiaoGuo_18195	Q06H24_ARAHY; Ubiquitin-conjugating enzyme 9; ATP-binding; Ligase; Nucleotide-binding; Ubl conjugation pathway
XiaoGuo_18293	D7SVL8_VITVI; Putative uncharacterized protein; Complete proteome; Reference proteome
XiaoGuo_23395	E0CQ92_VITVI; Putative uncharacterized protein; Complete proteome; Reference proteome; Repeat
XiaoGuo_23693	B9MUH4_POPTR; Autophagy-related protein 3; Autophagy; Protein transport; Transport; Ubl conjugation pathway
XiaoGuo_24397	B9RQ36_RICCO; Fk506 binding protein, putative; Complete proteome
XiaoGuo_25540	D7UCV7_VITVI; Putative uncharacterized protein; Complete proteome; Reference proteome
XiaoGuo_26458	Q49RB5_POPTO; Ubiquitin carrier protein; ATP-binding; Ligase; Nucleotide-binding; Ubl conjugation pathway
XiaoGuo_26494	Q3T4H1_VITVI; 9,10[9',10']carotenoid cleavage dioxygenase; Dioxygenase
XiaoGuo_26637	PMGI_MESCR; 2,3-bisphosphoglycerate-independent phosphoglycerate mutase; Short=BPG-independent PGAM; Short=Phosphoglyceromutase; EC=5.4.2.1; AltName: Full=PGAM-I; Cytoplasm; Glycolysis; Isomerase; Manganese; Metal-binding; Stress response
XiaoGuo_28740	C0LJH8_9ERIC; Seed ripening regulated protein; Elongation factor; Protein biosynthesis
XiaoGuo_28987	A5AU65_VITVI; Putative uncharacterized protein; Complete proteome; Reference proteome
XiaoGuo_29029	B9HMW2_POPTR; Predicted protein; Flags: Fragment; ATP-binding; Nucleotide-binding; Serine/threonine-protein kinase
XiaoGuo_29056	F6GZP7_VITVI; Putative uncharacterized protein; Complete proteome; Heme; Iron; Metal-binding; Monooxygenase; Oxidoreductase; Reference proteome
XiaoGuo_32683	D7U2H1_VITVI; Putative uncharacterized protein; Complete proteome; Endoplasmic reticulum; ER-Golgi transport; Golgi apparatus; GTP-binding; Nucleotide-binding; Protein transport; Reference proteome; Transport
XiaoGuo_32721	A5C9R1_VITVI; Putative uncharacterized protein; Membrane; Transmembrane
XiaoGuo_32811	INO1_NICPA; Inositol-3-phosphate synthase; Short=MIP synthase; EC=5.5.1.4; AltName: Full=Myo-inositol-1-phosphate synthase; Short=IPS; Short=MI-1-P synthase; Cytoplasm; Inositol biosynthesis; Isomerase; NAD; Phospholipid biosynthesis
XiaoGuo_32910	Q30D02_FAGSY; Putative 3-deoxy-D-arabino-heptulosonate 7-phosphate synthase 3;
XiaoGuo_32974	F6I657_VITVI; Putative uncharacterized protein; Complete proteome; Reference proteome
XiaoGuo_3475	A9PAK3_POPTR; Predicted protein;
XiaoGuo_35757	D7TS92_VITVI; Putative uncharacterized protein; Complete proteome; FAD; Flavoprotein; Oxidoreductase; Redox-active center; Reference proteome
XiaoGuo_35758	B9MXY4_POPTR; Predicted protein;
XiaoGuo_35830	F6HUZ8_VITVI; Putative uncharacterized protein; Complete proteome; Reference proteome
XiaoGuo_36043	D7T6P0_VITVI; Putative uncharacterized protein; Complete proteome; Membrane; Reference proteome; Transmembrane
XiaoGuo_36115	F6HUU8_VITVI; Putative uncharacterized protein; Complete proteome; Reference proteome
XiaoGuo_36258	D9ZJ01_MALDO; GRF domain class transcription factor;
XiaoGuo_37229	D7SUI8_VITVI; Putative uncharacterized protein; Complete proteome; Reference proteome
XiaoGuo_37289	F6HKD1_VITVI; Putative uncharacterized protein; Complete proteome; Reference proteome; Repeat
XiaoGuo_37292	A5AIK5_VITVI; Putative uncharacterized protein; ATP-binding; Nucleotide-binding; Serine/threonine-protein kinase
XiaoGuo_37308	B9GRU7_POPTR; Predicted protein; Hydrolase; Protease; Thiol protease
XiaoGuo_37309	D7TV84_VITVI; Putative uncharacterized protein; Complete proteome; Reference proteome
XiaoGuo_37334	Q30D02_FAGSY; Putative 3-deoxy-D-arabino-heptulosonate 7-phosphate synthase 3;
XiaoGuo_37346
XiaoGuo_37347	B9IQ17_POPTR; Predicted protein;
XiaoGuo_37350	B9RLM3_RICCO; Putative uncharacterized protein; Complete proteome
XiaoGuo_37433	D7TI02_VITVI; Putative uncharacterized protein; Complete proteome; Reference proteome
XiaoGuo_37461	A5AMX3_VITVI; Putative uncharacterized protein;
XiaoGuo_37490	F6HPN0_VITVI; Putative uncharacterized protein; Complete proteome; Metal-binding; Reference proteome; Zinc; Zinc-finger
XiaoGuo_37496	F6I1U0_VITVI; Putative uncharacterized protein; Complete proteome; Reference proteome
XiaoGuo_37514	B9H4F3_POPTR; Predicted protein; DNA-binding; Nucleus
XiaoGuo_37539	A9PAK3_POPTR; Predicted protein;
XiaoGuo_37613	C6THR8_SOYBN; Putative uncharacterized protein; Oxidoreductase
XiaoGuo_37653	F6HTV6_VITVI; Putative uncharacterized protein; ATP-binding; Complete proteome; Nucleotide-binding; Reference proteome; Serine/threonine-protein kinase
XiaoGuo_37715	D5JWB3_ESCCA; Sanguinarine reductase;
XiaoGuo_37784	Q6EE27_9ROSI; Calcium-dependent protein kinase; ATP-binding; Calcium; Kinase; Nucleotide-binding
XiaoGuo_37800	F6HH25_VITVI; Putative uncharacterized protein; Complete proteome; Reference proteome
XiaoGuo_37825	B9SEM6_RICCO; Putative uncharacterized protein; Complete proteome
XiaoGuo_37832	B9RRQ8_RICCO; Protein YME1, putative; EC=3.6.4.3; ATP-binding; Complete proteome; Hydrolase; Nucleotide-binding
XiaoGuo_37923	B9RVF9_RICCO; Putative uncharacterized protein; Complete proteome
XiaoGuo_38029	E0CR58_VITVI; Putative uncharacterized protein; Complete proteome; Reference proteome
XiaoGuo_38057	F6HMV3_VITVI; Putative uncharacterized protein; Complete proteome; Reference proteome
XiaoGuo_38173	F6HH37_VITVI; Putative uncharacterized protein; Complete proteome; Reference proteome
XiaoGuo_38191	E0CS43_VITVI; Putative uncharacterized protein; Complete proteome; Reference proteome
XiaoGuo_38217	A5BEF3_VITVI; Putative uncharacterized protein; ATP-binding; Complete proteome; Nucleotide-binding; Reference proteome
XiaoGuo_38239
XiaoGuo_38263	D7T1L9_VITVI; Putative uncharacterized protein; Complete proteome; Metal-binding; Reference proteome; Zinc; Zinc-finger
XiaoGuo_38264	D7T1L9_VITVI; Putative uncharacterized protein; Complete proteome; Metal-binding; Reference proteome; Zinc; Zinc-finger
XiaoGuo_38292	F6H463_VITVI; Putative uncharacterized protein; Complete proteome; Reference proteome
XiaoGuo_38337	F6H906_VITVI; Serine hydroxymethyltransferase; EC=2.1.2.1; Complete proteome; One-carbon metabolism; Pyridoxal phosphate; Reference proteome; Transferase
XiaoGuo_38366	B3TLR9_ELAGV; Ras-related protein RIC1; GTP-binding; Nucleotide-binding
XiaoGuo_38373	D7TFJ4_VITVI; Putative uncharacterized protein; Complete proteome; Reference proteome
XiaoGuo_38444	D7UCB9_VITVI; Putative uncharacterized protein; Complete proteome; Reference proteome
XiaoGuo_38478	D7T5R9_VITVI; Putative uncharacterized protein; ATP-binding; Complete proteome; Nucleotide-binding; Reference proteome
XiaoGuo_38501	A5B6X4_VITVI; Putative uncharacterized protein; ATP-binding; Ligase; Nucleotide-binding; Ubl conjugation pathway
XiaoGuo_38553	INO1_NICPA; Inositol-3-phosphate synthase; Short=MIP synthase; EC=5.5.1.4; AltName: Full=Myo-inositol-1-phosphate synthase; Short=IPS; Short=MI-1-P synthase; Cytoplasm; Inositol biosynthesis; Isomerase; NAD; Phospholipid biosynthesis
XiaoGuo_38608	F6GXK2_VITVI; Putative uncharacterized protein; Complete proteome; Reference proteome
XiaoGuo_38640	F6HE38_VITVI; Putative uncharacterized protein; Complete proteome; Reference proteome
XiaoGuo_38656	D7TNE6_VITVI; Putative uncharacterized protein; Complete proteome; Reference proteome
XiaoGuo_38727	A5BJJ8_VITVI; CBL-interacting protein kinase 07; ATP-binding; Complete proteome; Kinase; Nucleotide-binding; Reference proteome; Serine/threonine-protein kinase; Transferase
XiaoGuo_38814	D7TJM4_VITVI; Putative uncharacterized protein; Complete proteome; Leucine-rich repeat; Membrane; Reference proteome; Repeat; Transmembrane; Transmembrane helix
XiaoGuo_38834	B9GU26_POPTR; Predicted protein; Redox-active center; Repeat
XiaoGuo_38865	C6T1V1_SOYBN; Putative uncharacterized protein; ATP-binding; Ligase; Nucleotide-binding; Ubl conjugation pathway
XiaoGuo_38897	B9R9J6_RICCO; Phosphoglucomutase, putative; EC=5.4.2.2; Complete proteome; Isomerase; Magnesium; Metal-binding
XiaoGuo_39027	F6H033_VITVI; Putative uncharacterized protein; Complete proteome; LIM domain; Metal-binding; Reference proteome; Zinc
XiaoGuo_3906	A5AY34_VITVI; Putative uncharacterized protein; 4Fe-4S; Iron; Iron-sulfur; Metal-binding; NAD; Oxidoreductase
XiaoGuo_39114	D7TE88_VITVI; Putative uncharacterized protein; Complete proteome; Reference proteome
XiaoGuo_39121	B9STD7_RICCO; ER lumen protein retaining receptor, putative; Complete proteome; Receptor
XiaoGuo_39156	D7LMI6_ARALL; Harpin-induced family protein; Complete proteome
XiaoGuo_39210	F6GYH2_VITVI; Putative uncharacterized protein; ATP-binding; Complete proteome; Helicase; Hydrolase; Nucleotide-binding; Reference proteome
XiaoGuo_39213	D7SSI3_VITVI; Putative uncharacterized protein; Complete proteome; Reference proteome
XiaoGuo_39375	F6HSN0_VITVI; Putative uncharacterized protein; Complete proteome; Iron; Iron-sulfur; Metal-binding; Reference proteome
XiaoGuo_39413	F6H331_VITVI; Putative uncharacterized protein; Complete proteome; Reference proteome
XiaoGuo_39419	D7TJZ2_VITVI; Putative uncharacterized protein; Complete proteome; Reference proteome
XiaoGuo_39426	D7SWB3_VITVI; Putative uncharacterized protein; ATP-binding; Complete proteome; Nucleotide-binding; Reference proteome; Serine/threonine-protein kinase
XiaoGuo_39499	Q9FUC0_BRAOL; Aquaporin; Transmembrane; Transport
XiaoGuo_39504	F6HH83_VITVI; Putative uncharacterized protein; Complete proteome; Membrane; Reference proteome; Transmembrane; Transmembrane helix
XiaoGuo_39664	D7UDF0_VITVI; Putative uncharacterized protein; Complete proteome; Reference proteome
XiaoGuo_39685	F6GUE5_VITVI; Putative uncharacterized protein; Complete proteome; Reference proteome
XiaoGuo_39734	F6H1M7_VITVI; Putative uncharacterized protein; Complete proteome; Reference proteome
XiaoGuo_39752	B9T4L9_RICCO; Phosphatidylinositol synthase, putative; EC=2.7.8.11; Complete proteome; Transferase
XiaoGuo_39829	D7TQG4_VITVI; Putative uncharacterized protein; Complete proteome; Reference proteome
XiaoGuo_39852	B9HU78_POPTR; Predicted protein;
XiaoGuo_39862
XiaoGuo_39878
XiaoGuo_39884	B9SPF6_RICCO; Putative uncharacterized protein; Complete proteome
XiaoGuo_39949	E0CP49_VITVI; Putative uncharacterized protein; Complete proteome; Reference proteome
XiaoGuo_39970	B9IPQ5_POPTR; Predicted protein;
XiaoGuo_39973	F6HK75_VITVI; Putative uncharacterized protein; ATP-binding; Complete proteome; Nucleotide-binding; Reference proteome
XiaoGuo_40131	F6HDV8_VITVI; Putative uncharacterized protein; Complete proteome; Reference proteome
XiaoGuo_40266	F6H6H1_VITVI; Putative uncharacterized protein; Complete proteome; Reference proteome
XiaoGuo_40399	A5B605_VITVI; Putative uncharacterized protein; Complete proteome; Reference proteome
XiaoGuo_40400	IF5A2_NICPL; Eukaryotic translation initiation factor 5A-2; Short=eIF-5A-2; AltName: Full=eIF-4D; Hypusine; Initiation factor; Protein biosynthesis
XiaoGuo_40412	D7TA98_VITVI; Putative uncharacterized protein; Complete proteome; Reference proteome
XiaoGuo_40413	D7TA98_VITVI; Putative uncharacterized protein; Complete proteome; Reference proteome
XiaoGuo_40416	B9H1Y6_POPTR; Thioredoxin;
XiaoGuo_40509	D7TVC2_VITVI; Putative uncharacterized protein; ATP-binding; Complete proteome; Ligase; Nucleotide-binding; Reference proteome; Ubl conjugation pathway
XiaoGuo_40519	B9S556_RICCO; Transferase, transferring glycosyl groups, putative; EC=2.4.1.173; Complete proteome; Glycosyltransferase; Transferase
XiaoGuo_40553	Q9ZRI6_PEA; Ubiquitin;
XiaoGuo_40563	B3TLR2_ELAGV; UBQ4;
XiaoGuo_40595	D7U5T4_VITVI; Putative uncharacterized protein; Complete proteome; Reference proteome
XiaoGuo_40643	F6H1E5_VITVI; Putative uncharacterized protein; Complete proteome; Reference proteome
XiaoGuo_40646	F6GTZ0_VITVI; Putative uncharacterized protein; Complete proteome; Metal-binding; Reference proteome; Zinc
XiaoGuo_40721	D7TAL3_VITVI; Putative uncharacterized protein; Complete proteome; Reference proteome
XiaoGuo_40826	D7TZK5_VITVI; Putative uncharacterized protein; Complete proteome; Reference proteome
XiaoGuo_40900	B9SGD4_RICCO; Receptor serine-threonine protein kinase, putative; EC=2.7.10.2; ATP-binding; Complete proteome; Kinase; Nucleotide-binding; Receptor; Serine/threonine-protein kinase; Transferase
XiaoGuo_40911	B9SG87_RICCO; RNA-binding protein with multiple splicing, putative; Complete proteome
XiaoGuo_40984	D7SIX7_VITVI; Putative uncharacterized protein; Complete proteome; Reference proteome
XiaoGuo_40991	D7SIX7_VITVI; Putative uncharacterized protein; Complete proteome; Reference proteome
XiaoGuo_41006	F6HKH6_VITVI; Putative uncharacterized protein; Complete proteome; Reference proteome
XiaoGuo_41019	B9GT84_POPTR; Predicted protein; Metal-binding; Zinc
XiaoGuo_41064	F6HHA4_VITVI; Putative uncharacterized protein; Complete proteome; Reference proteome; Repeat; WD repeat
XiaoGuo_41078	D7UA94_VITVI; Putative uncharacterized protein; ATP-binding; Complete proteome; Nucleotide-binding; Reference proteome; Serine/threonine-protein kinase
XiaoGuo_41092	D7U7J5_VITVI; Putative uncharacterized protein; Complete proteome; Reference proteome
XiaoGuo_41108	F6H778_VITVI; Putative uncharacterized protein; Complete proteome; Reference proteome
XiaoGuo_41148	E5L880_VITVI; Indole-3-acetic acid-induced protein 16; Auxin signaling pathway; Nucleus; Repressor; Transcription; Transcription regulation
XiaoGuo_41216	D7T7Y3_VITVI; Putative uncharacterized protein; Complete proteome; Reference proteome
XiaoGuo_41282	F6H5R9_VITVI; Putative uncharacterized protein; Complete proteome; Reference proteome
XiaoGuo_41357	D7TIF5_VITVI; Putative uncharacterized protein; Complete proteome; Reference proteome
XiaoGuo_41374	B9SR46_RICCO; 2-oxoglutarate dehydrogenase, putative; EC=1.2.4.2; Complete proteome; Oxidoreductase
XiaoGuo_41391	D7THV1_VITVI; Putative uncharacterized protein; Complete proteome; Reference proteome
XiaoGuo_41428	D7T8G1_VITVI; Putative uncharacterized protein; Annexin; Calcium; Calcium/phospholipid-binding; Complete proteome; Reference proteome; Repeat
XiaoGuo_41434	F6HZA4_VITVI; Putative uncharacterized protein; Complete proteome; Reference proteome
XiaoGuo_41436	D7T4Y3_VITVI; Putative uncharacterized protein; ANK repeat; Complete proteome; Metal-binding; Reference proteome; Repeat; Zinc
XiaoGuo_41444	F6HTW1_VITVI; Putative uncharacterized protein; Complete proteome; Reference proteome
XiaoGuo_41468	F6I6I8_VITVI; Putative uncharacterized protein; Complete proteome; Reference proteome
XiaoGuo_41469	F6I6I8_VITVI; Putative uncharacterized protein; Complete proteome; Reference proteome
XiaoGuo_41472	D7SZW3_VITVI; Putative uncharacterized protein; Complete proteome; Reference proteome
XiaoGuo_41597	F6HJE2_VITVI; Putative uncharacterized protein; ATP-binding; Complete proteome; Helicase; Hydrolase; Reference proteome
XiaoGuo_41653	F6HWM2_VITVI; Putative uncharacterized protein; ANK repeat; Complete proteome; Reference proteome; Repeat
XiaoGuo_41735	B9HA46_POPTR; Predicted protein; ATP-binding; Helicase; Hydrolase
XiaoGuo_41748	F6HL04_VITVI; Putative uncharacterized protein; ATP-binding; Calcium; Complete proteome; Nucleotide-binding; Reference proteome
XiaoGuo_41762	B9S5A6_RICCO; Putative uncharacterized protein; Complete proteome; Repeat; WD repeat
XiaoGuo_41817	B9SH72_RICCO; Acyl-coenzyme A oxidase; Complete proteome; FAD; Flavoprotein; Oxidoreductase
XiaoGuo_41821	B9RRQ2_RICCO; Putative uncharacterized protein; Complete proteome
XiaoGuo_41857	F6H736_VITVI; Putative uncharacterized protein; Complete proteome; Reference proteome
XiaoGuo_41887	Q40208_LOTJA; RAB2A; GTP-binding; Nucleotide-binding
XiaoGuo_41892	Q40208_LOTJA; RAB2A; GTP-binding; Nucleotide-binding
XiaoGuo_41927	D7U016_VITVI; Putative uncharacterized protein; Complete proteome; Reference proteome
XiaoGuo_41938	F6HN29_VITVI; Putative uncharacterized protein; Complete proteome; Reference proteome
XiaoGuo_42006	F6I5Z2_VITVI; Putative uncharacterized protein; Complete proteome; Reference proteome
XiaoGuo_42016	F6HZ37_VITVI; Putative uncharacterized protein; Complete proteome; Reference proteome
XiaoGuo_42052	D7TKR6_VITVI; Putative uncharacterized protein; ATP-binding; Complete proteome; Kinase; Nucleotide-binding; Reference proteome; Serine/threonine-protein kinase; Transferase
XiaoGuo_42078	A9PHL5_POPTR; Putative uncharacterized protein;
XiaoGuo_42092	D7SY66_VITVI; Putative uncharacterized protein; Complete proteome; Reference proteome
XiaoGuo_42093	D7SY66_VITVI; Putative uncharacterized protein; Complete proteome; Reference proteome
XiaoGuo_42194	F6HNZ0_VITVI; Putative uncharacterized protein; ATP-binding; Complete proteome; Kinase; Nucleotide-binding; Reference proteome; Serine/threonine-protein kinase; Transferase
XiaoGuo_42334	B8LQY2_PICSI; Putative uncharacterized protein;
XiaoGuo_42349	TBP_SOLTU; TATA-box-binding protein; AltName: Full=TATA sequence-binding protein; Short=TBP; AltName: Full=TATA-binding factor; AltName: Full=TATA-box factor; AltName: Full=Transcription initiation factor TFIID TBP subunit; DNA-binding; Nucleus; Repeat; Transcription
XiaoGuo_42356	B9SEZ5_RICCO; Endosomal P24A protein, putative; Complete proteome
XiaoGuo_42517	Q8VWQ0_GOSHI; Putative serine carboxypeptidase; Carboxypeptidase
XiaoGuo_42581	D7SNX7_VITVI; Putative uncharacterized protein; Complete proteome; Reference proteome
XiaoGuo_42680	E0CQW9_VITVI; Putative uncharacterized protein; Complete proteome; Hydrogen ion transport; Ion transport; Reference proteome; Transport
XiaoGuo_42742	F6H6D1_VITVI; Putative uncharacterized protein; Complete proteome; Reference proteome
XiaoGuo_42744	A5AMA7_VITVI; Putative uncharacterized protein; Complete proteome; Reference proteome
XiaoGuo_42800	B9S7L4_RICCO; Calcium ion binding protein, putative; Calcium; Complete proteome
XiaoGuo_42832	E6NU27_9ROSI; JHL05D22.8 protein;
XiaoGuo_42833	F6GUS0_VITVI; Putative uncharacterized protein; Complete proteome; Reference proteome
XiaoGuo_42842	F6I4X4_VITVI; Putative uncharacterized protein; Complete proteome; Reference proteome
XiaoGuo_42857	B9RVZ6_RICCO; Transferase, transferring glycosyl groups, putative; EC=2.4.1.34; Complete proteome; Glycosyltransferase; Transferase
XiaoGuo_42873	B9S0E4_RICCO; Protein phosphatase 2a, regulatory subunit, putative; Complete proteome
XiaoGuo_42943	B9S762_RICCO; Putative uncharacterized protein; Complete proteome
XiaoGuo_42978	D7U4M5_VITVI; Putative uncharacterized protein; ATP-binding; Complete proteome; Nucleotide-binding; Reference proteome
XiaoGuo_42984	F6HA75_VITVI; Putative uncharacterized protein; Complete proteome; Reference proteome
XiaoGuo_42991	D7SHM5_VITVI; Putative uncharacterized protein; ATP-binding; Complete proteome; Nucleotide-binding; Reference proteome
XiaoGuo_42995	D7SZN5_VITVI; Putative uncharacterized protein; Complete proteome; Reference proteome; Repeat; WD repeat
XiaoGuo_43000	B9RFT4_RICCO; Putative uncharacterized protein; Complete proteome
XiaoGuo_43121	D7SKR3_VITVI; Putative uncharacterized protein; Complete proteome; Metal-binding; Reference proteome; Zinc; Zinc-finger
XiaoGuo_43196	PMGI_MESCR; 2,3-bisphosphoglycerate-independent phosphoglycerate mutase; Short=BPG-independent PGAM; Short=Phosphoglyceromutase; EC=5.4.2.1; AltName: Full=PGAM-I; Cytoplasm; Glycolysis; Isomerase; Manganese; Metal-binding; Stress response
XiaoGuo_43220	F6GST9_VITVI; Putative uncharacterized protein; Complete proteome; Reference proteome
XiaoGuo_43297	B9SGX2_RICCO; WD-repeat protein, putative; Complete proteome; Repeat; WD repeat
XiaoGuo_43334	D7U2F7_VITVI; Phosphoribosylformylglycinamidine cyclo-ligase; EC=6.3.3.1; Complete proteome; Ligase; Reference proteome
XiaoGuo_43435	D7TCI6_VITVI; Putative uncharacterized protein; Complete proteome; Metal-binding; Reference proteome; Zinc
XiaoGuo_43447	Q3HVP9_SOLTU; Putative uncharacterized protein; Ribonucleoprotein; Ribosomal protein
XiaoGuo_43502	F6HR18_VITVI; Putative uncharacterized protein; Complete proteome; Reference proteome; Repeat; WD repeat
XiaoGuo_43566	F6I530_VITVI; Putative uncharacterized protein; ATP-binding; Complete proteome; Nucleotide-binding; Reference proteome; Repeat
XiaoGuo_43621	D7TBB2_VITVI; Putative uncharacterized protein; Complete proteome; Reference proteome
XiaoGuo_43660	Q93ZJ0_ARATH; AT4g05320/C17L7_240;
XiaoGuo_43782	D7U090_VITVI; Putative uncharacterized protein; Complete proteome; Reference proteome
XiaoGuo_43813	A5AH66_VITVI; Putative uncharacterized protein; ATP-binding; Helicase; Hydrolase
XiaoGuo_43892	Q9SPE2_MALDO; Serine/threonine-protein phosphatase; EC=3.1.3.16; Hydrolase; Iron
XiaoGuo_43894	Q9SPE2_MALDO; Serine/threonine-protein phosphatase; EC=3.1.3.16; Hydrolase; Iron
XiaoGuo_43981	D7TBL4_VITVI; Putative uncharacterized protein; Complete proteome; Reference proteome
XiaoGuo_43992	A5ANR7_VITVI; Putative uncharacterized protein; Complete proteome; Iron; Oxidoreductase; Reference proteome
XiaoGuo_43998	B9SSZ6_RICCO; Uv excision repair protein rad23, putative; Complete proteome
XiaoGuo_44004	C6TIN6_SOYBN; Putative uncharacterized protein;
XiaoGuo_44005	D7T959_VITVI; Putative uncharacterized protein; Complete proteome; Reference proteome
XiaoGuo_44052	A9PF64_POPTR; Predicted protein;
XiaoGuo_44068	D7T9G4_VITVI; Putative uncharacterized protein; Complete proteome; Reference proteome
XiaoGuo_44117	D7SJI2_VITVI; Putative uncharacterized protein; ATP-binding; Complete proteome; Helicase; Hydrolase; Nucleotide-binding; Reference proteome
XiaoGuo_44131	Q9FE18_ARATH; Peptidyl-prolyl cis-trans isomerase NIMA-interacting 4; SubName: Full=Putative uncharacterized protein At1g26550; SubName: Full=T1K7.8 protein; Complete proteome; Isomerase; Reference proteome; Rotamase
XiaoGuo_44164	B9RYL4_RICCO; Defective in cullin neddylation protein, putative; Complete proteome
XiaoGuo_44189
XiaoGuo_44260	B9RV84_RICCO; ATP binding protein, putative; ATP-binding; Complete proteome; Nucleotide-binding; Serine/threonine-protein kinase
XiaoGuo_44295	A5BID6_VITVI; Putative uncharacterized protein; Complete proteome; Reference proteome
XiaoGuo_44341	F6GT59_VITVI; Putative uncharacterized protein; Complete proteome; Reference proteome
XiaoGuo_44368	F6H0D1_VITVI; Pseudouridine synthase; EC=5.4.99.-; Complete proteome; Isomerase; Reference proteome; tRNA processing
XiaoGuo_44437	F6HFG2_VITVI; Putative uncharacterized protein; Complete proteome; Reference proteome
XiaoGuo_44471	B9HDQ7_POPTR; Serine hydroxymethyltransferase; EC=2.1.2.1; Methyltransferase; One-carbon metabolism; Pyridoxal phosphate; Transferase
XiaoGuo_44534	D7SYI1_VITVI; Putative uncharacterized protein; Complete proteome; Reference proteome
XiaoGuo_44537	D7SN66_VITVI; Putative uncharacterized protein; Complete proteome; Membrane; Reference proteome
XiaoGuo_44656	D7TVW8_VITVI; Putative uncharacterized protein; Complete proteome; Reference proteome
XiaoGuo_44687	F6I6F9_VITVI; Putative uncharacterized protein; Complete proteome; Reference proteome; Repeat; WD repeat
XiaoGuo_44791	D7SQ21_VITVI; Putative uncharacterized protein; Complete proteome; Reference proteome
XiaoGuo_44798	B9HUJ3_POPTR; Predicted protein;
XiaoGuo_44947	F6HE15_VITVI; Putative uncharacterized protein; Complete proteome; Reference proteome
XiaoGuo_44952	D7T6D9_VITVI; Putative uncharacterized protein; Complete proteome; Reference proteome
XiaoGuo_45016	C6TCQ2_SOYBN; Putative uncharacterized protein;
XiaoGuo_45087	B9SNV8_RICCO; Arf gtpase-activating protein, putative; Complete proteome
XiaoGuo_45089	F6HTA0_VITVI; Pyruvate kinase; EC=2.7.1.40; Complete proteome; Glycolysis; Kinase; Magnesium; Reference proteome; Transferase
XiaoGuo_45206	B9RTZ2_RICCO; Cyclin-L1, putative; Complete proteome; Cyclin
XiaoGuo_45254	F6I0Q9_VITVI; Putative uncharacterized protein; ATP-binding; Calcium; Complete proteome; Nucleotide-binding; Reference proteome
XiaoGuo_45280	E2GMA6_VITVI; Chloride channel ClC6; Membrane; Transmembrane; Transmembrane helix
XiaoGuo_45342	B9RNW7_RICCO; Nucleic acid binding protein, putative; Complete proteome
XiaoGuo_45360	Q9SGE0_ARATH; Similar to dihydroflavonol reductase; SubName: Full=T23G18.6; SubName: Full=UDP-apiose/xylose synthase; Complete proteome; Reference proteome
XiaoGuo_45400	D7SRE3_VITVI; Putative uncharacterized protein; Complete proteome; Reference proteome
XiaoGuo_45404	A5BQH0_VITVI; Putative uncharacterized protein; Complete proteome; Initiation factor; Protein biosynthesis; Reference proteome
XiaoGuo_45434	C6T9X3_SOYBN; Putative uncharacterized protein; Membrane; Transmembrane; Transmembrane helix
XiaoGuo_45497	A5C3G7_VITVI; Putative uncharacterized protein; Complete proteome; Reference proteome
XiaoGuo_45523	F6HE43_VITVI; Putative uncharacterized protein; Complete proteome; Reference proteome
XiaoGuo_45524	F6I4H8_VITVI; Putative uncharacterized protein; Complete proteome; Reference proteome
XiaoGuo_45530	C0LJH8_9ERIC; Seed ripening regulated protein; Elongation factor; Protein biosynthesis
XiaoGuo_45577	D7TP00_VITVI; Putative uncharacterized protein; Complete proteome; Reference proteome
XiaoGuo_45579	D7TP00_VITVI; Putative uncharacterized protein; Complete proteome; Reference proteome
XiaoGuo_45630	F6H4C0_VITVI; Putative uncharacterized protein; ATP-binding; Complete proteome; Kinase; Leucine-rich repeat; Membrane; Nucleotide-binding; Reference proteome; Repeat; Serine/threonine-protein kinase; Transferase; Transmembrane; Transmembrane helix
XiaoGuo_45715	D7SKS4_VITVI; Putative uncharacterized protein; Complete proteome; Reference proteome
XiaoGuo_45732	B9HWC6_POPTR; Predicted protein;
XiaoGuo_45735	B9RV94_RICCO; Signal recognition particle 54 kD protein, putative; Complete proteome
XiaoGuo_45787
XiaoGuo_45873	A9PBP7_POPTR; Predicted protein;
XiaoGuo_45924	F6GTS8_VITVI; Putative uncharacterized protein; Complete proteome; Reference proteome
XiaoGuo_45951	E0CPX5_VITVI; Putative uncharacterized protein; Complete proteome; Reference proteome
XiaoGuo_46023	B9I720_POPTR; Predicted protein;
XiaoGuo_46031	C6TJ58_SOYBN; Putative uncharacterized protein;
XiaoGuo_46041	F6HND8_VITVI; Putative uncharacterized protein; Complete proteome; Reference proteome
XiaoGuo_46066	Q6F324_ORYSJ; Putative uncharacterized protein OSJNBa0088I06.3; SubName: Full=cDNA clone:J023114L14, full insert sequence;
XiaoGuo_46121	D7TBI1_VITVI; Putative uncharacterized protein; Complete proteome; Reference proteome
XiaoGuo_46127	A5AEC9_VITVI; Putative uncharacterized protein; Complete proteome; Reference proteome
XiaoGuo_46186	F6H953_VITVI; Putative uncharacterized protein; Complete proteome; Reference proteome
XiaoGuo_46410	D7U871_VITVI; Putative uncharacterized protein; Complete proteome; Reference proteome
XiaoGuo_46411	D7U871_VITVI; Putative uncharacterized protein; Complete proteome; Reference proteome
XiaoGuo_46427	F6HNU2_VITVI; Putative uncharacterized protein; Complete proteome; Reference proteome
XiaoGuo_46467	A5AEM8_VITVI; Putative uncharacterized protein; ATP-binding; Complete proteome; Ligase; Nucleotide-binding; Reference proteome; Ubl conjugation pathway
XiaoGuo_46512	F6HHB1_VITVI; Putative uncharacterized protein; Complete proteome; Reference proteome
XiaoGuo_46566	F6HDM1_VITVI; Putative uncharacterized protein; Complete proteome; Nucleus; Reference proteome
XiaoGuo_46597	D7T6I4_VITVI; Putative uncharacterized protein; Complete proteome; Metal-binding; Reference proteome; Zinc; Zinc-finger
XiaoGuo_46666	D7U3Y1_VITVI; Putative uncharacterized protein; ATP-binding; Complete proteome; Nucleotide-binding; Reference proteome
XiaoGuo_46691	D7TD08_VITVI; Putative uncharacterized protein; Complete proteome; Reference proteome
XiaoGuo_46787	A5B1X8_VITVI; Putative uncharacterized protein; Complete proteome; Reference proteome
XiaoGuo_46799	B9SS72_RICCO; Putative uncharacterized protein; Complete proteome
XiaoGuo_46805	F6GTF1_VITVI; Putative uncharacterized protein; Complete proteome; Reference proteome
XiaoGuo_46808	F6HBY3_VITVI; Putative uncharacterized protein; Complete proteome; Reference proteome
XiaoGuo_46864	D7TWR7_VITVI; Putative uncharacterized protein; Complete proteome; Reference proteome
XiaoGuo_46920	B9SAL7_RICCO; ATP synthase subunit d, putative; EC=3.6.3.14; Complete proteome; Hydrolase
XiaoGuo_46924	D7TC94_VITVI; Putative uncharacterized protein; Complete proteome; Reference proteome
XiaoGuo_46942	F6GTH9_VITVI; Putative uncharacterized protein; Complete proteome; Reference proteome
XiaoGuo_46970	B9S1J0_RICCO; Lipid binding protein, putative; Complete proteome
XiaoGuo_46973	B9H5E2_POPTR; Predicted protein;
XiaoGuo_47026	B9RWD4_RICCO; S-adenosylmethionine-dependent methyltransferase, putative; Complete proteome; Methyltransferase; Transferase
XiaoGuo_47043	F6HFN9_VITVI; Putative uncharacterized protein; Complete proteome; Reference proteome
XiaoGuo_47084	F6H1E0_VITVI; Putative uncharacterized protein; Complete proteome; Reference proteome
XiaoGuo_47092	Q69XV8_ORYSJ; Os06g0622000 protein; SubName: Full=Zinc finger CW-type coiled-coil domain protein 3-like;
XiaoGuo_47142	D7TUZ2_VITVI; Putative uncharacterized protein; Complete proteome; Reference proteome
XiaoGuo_47154	F6GWJ1_VITVI; Putative uncharacterized protein; Complete proteome; Reference proteome
XiaoGuo_47178	B9GP84_POPTR; Predicted protein;
XiaoGuo_47293	A5BDS3_VITVI; Putative uncharacterized protein;
XiaoGuo_47332	B8BAY0_ORYSI; Putative uncharacterized protein;
XiaoGuo_47343	F6HAY7_VITVI; Putative uncharacterized protein; ANK repeat; Complete proteome; Reference proteome; Repeat
XiaoGuo_47363	F6HEX2_VITVI; Putative uncharacterized protein; Complete proteome; Reference proteome
XiaoGuo_47390	F6HJ39_VITVI; Putative uncharacterized protein; Complete proteome; Metal-binding; Reference proteome; Zinc; Zinc-finger
XiaoGuo_47394	F6HCI4_VITVI; Putative uncharacterized protein; Complete proteome; Reference proteome
XiaoGuo_47403	A6NA20_9ASTR; DREB2-like protein; DNA-binding; Nucleus; Transcription; Transcription regulation
XiaoGuo_47445	F6H8H3_VITVI; Putative uncharacterized protein; Complete proteome; Reference proteome
XiaoGuo_47450	A5AEQ0_VITVI; Putative uncharacterized protein; Complete proteome; Reference proteome; Repeat; WD repeat
XiaoGuo_47468	F6HNC5_VITVI; Putative uncharacterized protein; Complete proteome; Reference proteome
XiaoGuo_47470	B9RS40_RICCO; Protein transporter, putative; Complete proteome
XiaoGuo_47499	D7SW22_VITVI; Putative uncharacterized protein; Complete proteome; Membrane; Mitochondrion; Mitochondrion inner membrane; Reference proteome; Transmembrane; Transmembrane helix
XiaoGuo_47508	F6HFB0_VITVI; Putative uncharacterized protein; Complete proteome; Reference proteome
XiaoGuo_47551	D7T0V5_VITVI; Putative uncharacterized protein; ATP-binding; Complete proteome; Helicase; Hydrolase; Nucleotide-binding; Reference proteome
XiaoGuo_47638	Q71BG4_9MAGN; Delta-8-sphingolipid desaturase;
XiaoGuo_47639	Q71BG4_9MAGN; Delta-8-sphingolipid desaturase;
XiaoGuo_47704	A5B2Q0_VITVI; Putative uncharacterized protein;
XiaoGuo_47732	F6HUI9_VITVI; Putative uncharacterized protein; Complete proteome; Reference proteome
XiaoGuo_47794	B9RA06_RICCO; Putative uncharacterized protein; Complete proteome
XiaoGuo_47846	D7T8E0_VITVI; Putative uncharacterized protein; Complete proteome; Ion transport; Reference proteome; Sodium; Sodium transport; Transmembrane; Transport
XiaoGuo_47870	F6I5I6_VITVI; Putative uncharacterized protein; Complete proteome; Reference proteome; Repeat
XiaoGuo_47917	D7T816_VITVI; Putative uncharacterized protein; Complete proteome; Reference proteome
XiaoGuo_47961	A5AYJ4_VITVI; Putative uncharacterized protein; Complete proteome; Reference proteome
XiaoGuo_47984	F6H3W0_VITVI; Putative uncharacterized protein; Complete proteome; Reference proteome
XiaoGuo_47985	F6H2N2_VITVI; Uroporphyrinogen decarboxylase; EC=4.1.1.37; Complete proteome; Decarboxylase; Lyase; Porphyrin biosynthesis; Reference proteome
XiaoGuo_48009	D7TRB8_VITVI; Putative uncharacterized protein; Autophagy; Complete proteome; Cytoplasm; Hydrolase; Protease; Protein transport; Reference proteome; Thiol protease; Transport
XiaoGuo_48024	D7SVD4_VITVI; Putative uncharacterized protein; Complete proteome; Reference proteome
XiaoGuo_48045	D7UD32_VITVI; Putative uncharacterized protein; Complete proteome; Reference proteome
XiaoGuo_48159	D7UE86_VITVI; Putative uncharacterized protein; Complete proteome; Reference proteome
XiaoGuo_48195	B9T528_RICCO; Glucose-1-phosphate adenylyltransferase; EC=2.7.7.27; Complete proteome; Nucleotidyltransferase; Transferase
XiaoGuo_48200	B9RDN0_RICCO; Malic enzyme; Complete proteome; Metal-binding; Oxidoreductase
XiaoGuo_48248	B9SA03_RICCO; Actin binding protein, putative; Complete proteome
XiaoGuo_48301	D7SMM1_VITVI; Putative uncharacterized protein; Complete proteome; Reference proteome
XiaoGuo_48302	A5C016_VITVI; Putative uncharacterized protein; ATP-binding; Nucleotide-binding; Serine/threonine-protein kinase
XiaoGuo_48305	G1AQH6_9SOLN; Serine/threonine protein phosphatase 5;
XiaoGuo_48316	A5BH63_VITVI; Putative uncharacterized protein;
XiaoGuo_48443	B9T542_RICCO; O-sialoglycoprotein endopeptidase, putative; EC=3.4.24.57; Complete proteome; Hydrolase
XiaoGuo_48535	B9RNT0_RICCO; Putative uncharacterized protein; Complete proteome
XiaoGuo_48583	A9PH01_POPTR; Putative uncharacterized protein;
XiaoGuo_48595	D7T2X7_VITVI; Putative uncharacterized protein; Complete proteome; Reference proteome
XiaoGuo_48605	F6HW95_VITVI; Histidinol dehydrogenase; EC=1.1.1.23; Complete proteome; Histidine biosynthesis; Metal-binding; NAD; Oxidoreductase; Reference proteome
XiaoGuo_48638	F6HVQ2_VITVI; Putative uncharacterized protein; Complete proteome; Reference proteome
XiaoGuo_48653	F6H116_VITVI; Glucose-6-phosphate isomerase; EC=5.3.1.9; Complete proteome; Gluconeogenesis; Glycolysis; Isomerase; Reference proteome
XiaoGuo_48701	F6H3L6_VITVI; Putative uncharacterized protein; Complete proteome; Reference proteome
XiaoGuo_48735	D7SNI5_VITVI; Putative uncharacterized protein; Complete proteome; Reference proteome
XiaoGuo_48736	D7SNI5_VITVI; Putative uncharacterized protein; Complete proteome; Reference proteome
XiaoGuo_48756	F6GTB5_VITVI; Putative uncharacterized protein; Complete proteome; Reference proteome
XiaoGuo_48764	D7SIE8_VITVI; Putative uncharacterized protein; Complete proteome; Oxidoreductase; Reference proteome
XiaoGuo_48853	Q56R02_SOLLC; Putative ribosomal-protein S6 kinase-like protein; ATP-binding; Kinase; Nucleotide-binding; Serine/threonine-protein kinase; Transferase
XiaoGuo_48860	E0CNV3_VITVI; Putative uncharacterized protein; Complete proteome; Reference proteome
XiaoGuo_48872	B9RQZ0_RICCO; Pentatricopeptide repeat-containing protein, putative; Complete proteome
XiaoGuo_48886	B9SAR3_RICCO; Putative uncharacterized protein; Complete proteome
XiaoGuo_48900	C6TJP6_SOYBN; Putative uncharacterized protein; Metal-binding; Zinc; Zinc-finger
XiaoGuo_48911	D7TJ46_VITVI; Putative uncharacterized protein; Complete proteome; Reference proteome
XiaoGuo_48932	F6HHM6_VITVI; Putative uncharacterized protein; Complete proteome; Reference proteome
XiaoGuo_48934	F6HHM6_VITVI; Putative uncharacterized protein; Complete proteome; Reference proteome
XiaoGuo_48971	F6HPF2_VITVI; Putative uncharacterized protein; Complete proteome; Reference proteome
XiaoGuo_48982	D7U7G8_VITVI; Putative uncharacterized protein; Complete proteome; Reference proteome
XiaoGuo_48999	B9IA35_POPTR; Predicted protein; Repeat; WD repeat
XiaoGuo_49004	E0CQB9_VITVI; Putative uncharacterized protein; Complete proteome; Hydrolase; Reference proteome
XiaoGuo_49081
XiaoGuo_49136	B9T7D2_RICCO; RNA 3' terminal phosphate cyclase, putative; EC=6.5.1.4; Complete proteome; Ligase
XiaoGuo_49147	B9S9X3_RICCO; Neighbor of COX4, putative; Complete proteome
XiaoGuo_49156	B9SDD5_RICCO; Signal transducer, putative; Complete proteome
XiaoGuo_49165	D7SQY9_VITVI; Putative uncharacterized protein; Complete proteome; Reference proteome
XiaoGuo_49173	F6HIT2_VITVI; Putative uncharacterized protein; Complete proteome; Metal-binding; Reference proteome; Zinc; Zinc-finger
XiaoGuo_49197	F6GUV6_VITVI; Putative uncharacterized protein; Complete proteome; Reference proteome
XiaoGuo_49211	D7U9P0_VITVI; Putative uncharacterized protein; Complete proteome; Reference proteome
XiaoGuo_49212	F6H0N9_VITVI; Putative uncharacterized protein; Complete proteome; Reference proteome
XiaoGuo_49260	F6I5Y7_VITVI; Putative uncharacterized protein; Complete proteome; Reference proteome
XiaoGuo_49301	A5B5N0_VITVI; Putative uncharacterized protein; Complete proteome; Reference proteome
XiaoGuo_49306	A9NV72_PICSI; Putative uncharacterized protein; Metal-binding; Zinc; Zinc-finger
XiaoGuo_49320	F6H4J6_VITVI; Putative uncharacterized protein; Complete proteome; Reference proteome
XiaoGuo_49326	A5AF13_VITVI; Putative uncharacterized protein; Complete proteome; Reference proteome
XiaoGuo_49327	D7TAP7_VITVI; Putative uncharacterized protein; Complete proteome; Oxidoreductase; Reference proteome
XiaoGuo_49351	F6GYN7_VITVI; Putative uncharacterized protein; Complete proteome; Reference proteome
XiaoGuo_49368	B9SK22_RICCO; Zinc finger protein, putative; Complete proteome; Metal-binding; Zinc; Zinc-finger
XiaoGuo_49398	F6HQB8_VITVI; Putative uncharacterized protein; Complete proteome; Reference proteome
XiaoGuo_49446	D7TAZ0_VITVI; Putative uncharacterized protein; Complete proteome; Reference proteome
XiaoGuo_49520	F6GXG7_VITVI; Putative uncharacterized protein; Complete proteome; Reference proteome
XiaoGuo_49542	F6HAX2_VITVI; Putative uncharacterized protein; Complete proteome; Reference proteome
XiaoGuo_49546	D7SUP2_VITVI; Putative uncharacterized protein; Complete proteome; Reference proteome
XiaoGuo_49547	B9N0E9_POPTR; Predicted protein;
XiaoGuo_49601
XiaoGuo_49622	B9RH23_RICCO; Putative uncharacterized protein; Complete proteome
XiaoGuo_49623	F2VPT0_9MAGN; Acyl-[acyl-carrier-protein] desaturase; EC=1.14.19.2; Chloroplast; Fatty acid biosynthesis; Lipid synthesis; NADP; Oxidoreductase
XiaoGuo_49655	D7SMJ1_VITVI; Putative uncharacterized protein; Complete proteome; Reference proteome
XiaoGuo_49726
XiaoGuo_49730	A5BTJ4_VITVI; Putative uncharacterized protein; Complete proteome; Glycosyltransferase; Reference proteome; Transferase
XiaoGuo_49760	F6I570_VITVI; Putative uncharacterized protein; Complete proteome; Reference proteome
XiaoGuo_49764	B9HF89_POPTR; Predicted protein; Flags: Fragment; ATP-binding; Nucleotide-binding
XiaoGuo_49765	D7SU76_VITVI; Putative uncharacterized protein; Complete proteome; Reference proteome
XiaoGuo_49792	B9HTA1_POPTR; Predicted protein;
XiaoGuo_49795	F6HZ08_VITVI; Putative uncharacterized protein; Complete proteome; Reference proteome
XiaoGuo_49855	F6HCQ2_VITVI; Putative uncharacterized protein; Complete proteome; Reference proteome
XiaoGuo_49865	D7TMC2_VITVI; Putative uncharacterized protein; Complete proteome; Reference proteome
XiaoGuo_49935	F6H0T0_VITVI; Putative uncharacterized protein; Complete proteome; Reference proteome
XiaoGuo_49974	B9SVV0_RICCO; Putative uncharacterized protein; Complete proteome
XiaoGuo_50081	F6HEZ4_VITVI; Putative uncharacterized protein; Complete proteome; Reference proteome
XiaoGuo_50105	F6HUU8_VITVI; Putative uncharacterized protein; Complete proteome; Reference proteome
XiaoGuo_50128	D7TT82_VITVI; Putative uncharacterized protein; ATP-binding; Complete proteome; Nucleotide-binding; Reference proteome
XiaoGuo_50227	D7T4B6_VITVI; Putative uncharacterized protein; Complete proteome; Reference proteome
XiaoGuo_50233	D7TB41_VITVI; Putative uncharacterized protein; Complete proteome; Reference proteome
XiaoGuo_50274	A5BLW9_VITVI; Putative uncharacterized protein;
XiaoGuo_50315	F6HLK0_VITVI; Putative uncharacterized protein; Complete proteome; Reference proteome
XiaoGuo_50346	D7T941_VITVI; Putative uncharacterized protein; Complete proteome; Reference proteome
XiaoGuo_50359	F6H5L5_VITVI; Putative uncharacterized protein; Complete proteome; Reference proteome
XiaoGuo_50379	F6HHL6_VITVI; Putative uncharacterized protein; Complete proteome; Reference proteome
XiaoGuo_50416	F6HJZ9_VITVI; Putative uncharacterized protein; Complete proteome; Reference proteome
XiaoGuo_50494	B9S585_RICCO; Putative uncharacterized protein; Complete proteome
XiaoGuo_50530	F6HUF7_VITVI; Putative uncharacterized protein; Complete proteome; Metal-binding; Reference proteome; Zinc; Zinc-finger
XiaoGuo_50544	B9HJ92_POPTR; Predicted protein;
XiaoGuo_50560	F6HVS8_VITVI; Putative uncharacterized protein; Complete proteome; Metal-binding; Reference proteome; Zinc; Zinc-finger
XiaoGuo_50582	B9SXT4_RICCO; 6-phosphogluconate dehydrogenase, decarboxylating; EC=1.1.1.44; Complete proteome; NADP; Oxidoreductase; Pentose shunt
XiaoGuo_50605	C6TAN4_SOYBN; Putative uncharacterized protein; GTP-binding; Nucleotide-binding
XiaoGuo_50634	F6HDR7_VITVI; Putative uncharacterized protein; Complete proteome; Reference proteome
XiaoGuo_50730	B9GG31_POPTR; Predicted protein;
XiaoGuo_50736	D7SPD1_VITVI; Putative ERD6-like transporter; Complete proteome; Membrane; Reference proteome; Transmembrane; Transmembrane helix; Transport
XiaoGuo_50755	F6HGK6_VITVI; Putative uncharacterized protein; Complete proteome; Reference proteome
XiaoGuo_50762	F6H1N7_VITVI; Putative uncharacterized protein; Complete proteome; Reference proteome
XiaoGuo_50804	F6HH85_VITVI; Putative uncharacterized protein; Complete proteome; Reference proteome
XiaoGuo_50815	F6HGJ7_VITVI; Putative uncharacterized protein; Complete proteome; Reference proteome
XiaoGuo_50820	B9N0D2_POPTR; Predicted protein;
XiaoGuo_50827	D7SJ39_VITVI; Putative uncharacterized protein; Complete proteome; Reference proteome
XiaoGuo_50850	D7T129_VITVI; Putative uncharacterized protein; Complete proteome; Reference proteome
XiaoGuo_50863	F6HRZ1_VITVI; Putative uncharacterized protein; Complete proteome; Reference proteome
XiaoGuo_50974	D7TMH4_VITVI; Putative uncharacterized protein; Complete proteome; Reference proteome
XiaoGuo_50980	D7T6H5_VITVI; Putative uncharacterized protein; Calcium; Complete proteome; Reference proteome
XiaoGuo_51043	D7TIQ9_VITVI; Putative uncharacterized protein; Complete proteome; Reference proteome
XiaoGuo_51135	F6I355_VITVI; Putative uncharacterized protein; Calcium; Complete proteome; Reference proteome
XiaoGuo_51136	D7T300_VITVI; Putative uncharacterized protein; Complete proteome; Reference proteome
XiaoGuo_51145	MTNA_RICCO; Methylthioribose-1-phosphate isomerase; Short=M1Pi; Short=MTR-1-P isomerase; EC=5.3.1.23; AltName: Full=S-methyl-5-thioribose-1-phosphate isomerase; AltName: Full=Translation initiation factor eIF-2B subunit alpha/beta/delta-like protein; Amino-acid biosynthesis; Cytoplasm; Isomerase; Methionine biosynthesis; Nucleus
XiaoGuo_51189	D7SKA9_VITVI; Putative uncharacterized protein; Complete proteome; Reference proteome
XiaoGuo_51224	F6HH81_VITVI; Putative uncharacterized protein; Chaperone; Complete proteome; Reference proteome
XiaoGuo_51247	B8LPJ7_PICSI; Putative uncharacterized protein; Metal-binding; Zinc; Zinc-finger
XiaoGuo_51267	D7TLM4_VITVI; Putative uncharacterized protein; Complete proteome; Reference proteome
XiaoGuo_51268	F6GU77_VITVI; Putative uncharacterized protein; Complete proteome; DNA-binding; Nucleus; Reference proteome; Transcription; Transcription regulation
XiaoGuo_51270	D7TGR5_VITVI; Putative uncharacterized protein; Complete proteome; GTP-binding; Nucleotide-binding; Reference proteome
XiaoGuo_51273	F6HB01_VITVI; Putative uncharacterized protein; Complete proteome; Reference proteome
XiaoGuo_51287	F6HKS3_VITVI; Putative uncharacterized protein; ATP-binding; Complete proteome; Kinase; Leucine-rich repeat; Membrane; Nucleotide-binding; Reference proteome; Repeat; Serine/threonine-protein kinase; Transferase; Transmembrane; Transmembrane helix
XiaoGuo_51291	D7U970_VITVI; Putative uncharacterized protein; Complete proteome; Reference proteome
XiaoGuo_51317	F6I4M2_VITVI; Putative uncharacterized protein; Actin-binding; Complete proteome; Reference proteome
XiaoGuo_51323	F6H6T3_VITVI; Putative uncharacterized protein; Complete proteome; Metal-binding; Reference proteome; Zinc
XiaoGuo_51419	D7TV25_VITVI; Putative uncharacterized protein; Complete proteome; Reference proteome
XiaoGuo_51423	A9P7V1_POPTR; Predicted protein;
XiaoGuo_51447	C5XPS8_SORBI; Putative uncharacterized protein Sb03g039810; Complete proteome; Reference proteome
XiaoGuo_51468	F6HMH0_VITVI; Putative uncharacterized protein; Complete proteome; Reference proteome
XiaoGuo_51554	D7T726_VITVI; Putative uncharacterized protein; Complete proteome; Reference proteome; Repeat; TPR repeat
XiaoGuo_51629	D7U9F0_VITVI; Putative uncharacterized protein; Complete proteome; Reference proteome
XiaoGuo_51685	F6I6C9_VITVI; Putative uncharacterized protein; Complete proteome; Reference proteome
XiaoGuo_51730	D7TQE5_VITVI; Putative uncharacterized protein; Complete proteome; Reference proteome
XiaoGuo_51755	D7U4Q0_VITVI; Putative uncharacterized protein; Aminoacyl-tRNA synthetase; ATP-binding; Complete proteome; Ligase; Nucleotide-binding; Protein biosynthesis; Reference proteome
XiaoGuo_51775	D7TZU9_VITVI; Putative uncharacterized protein; Complete proteome; Reference proteome
XiaoGuo_51786	F6I629_VITVI; Putative uncharacterized protein; Complete proteome; Reference proteome
XiaoGuo_51788	E0CTG2_VITVI; Putative uncharacterized protein; Aminoacyl-tRNA synthetase; ATP-binding; Complete proteome; Ligase; Nucleotide-binding; Protein biosynthesis; Reference proteome
XiaoGuo_51845	F6HGX0_VITVI; Putative uncharacterized protein; Aminoacyl-tRNA synthetase; ATP-binding; Complete proteome; Ligase; Nucleotide-binding; Protein biosynthesis; Reference proteome
XiaoGuo_51936	D7TQ16_VITVI; Putative uncharacterized protein; Complete proteome; Reference proteome
XiaoGuo_51949	D7T9M8_VITVI; Putative uncharacterized protein; Complete proteome; Reference proteome
XiaoGuo_51970	B9S201_RICCO; Protein binding protein, putative; Complete proteome; Metal-binding; Zinc; Zinc-finger
XiaoGuo_52001	F6HF69_VITVI; Putative uncharacterized protein; ANK repeat; Complete proteome; Reference proteome; Repeat
XiaoGuo_52005	D7TXX6_VITVI; Putative uncharacterized protein; Complete proteome; Reference proteome
XiaoGuo_52006	E0CV06_VITVI; 60S ribosomal protein L36; Complete proteome; Reference proteome; Ribonucleoprotein; Ribosomal protein
XiaoGuo_52020	D7SIR4_VITVI; Putative uncharacterized protein; Complete proteome; Reference proteome
XiaoGuo_52030	F6HH60_VITVI; Putative uncharacterized protein; Complete proteome; Membrane; Reference proteome; Transmembrane; Transmembrane helix
XiaoGuo_52038	D7SWF2_VITVI; Putative uncharacterized protein; Complete proteome; Reference proteome
XiaoGuo_52099	Q4L0H4_AGAAM; Membrane acyl-CoA binding protein; ANK repeat; Repeat
XiaoGuo_52129	B9H7H8_POPTR; Chromatin remodeling complex subunit; Nucleus
XiaoGuo_52247	B9SFV3_RICCO; Oxidoreductase, putative; Complete proteome
XiaoGuo_52257	C6T0H3_SOYBN; Putative uncharacterized protein;
XiaoGuo_52352	F6I0B5_VITVI; Putative uncharacterized protein; Complete proteome; Reference proteome
XiaoGuo_52361	B9GLK3_POPTR; 10-formyltetrahydrofolate synthetase; EC=6.3.4.3; Ligase
XiaoGuo_52373	F6I4M0_VITVI; Putative uncharacterized protein; Complete proteome; Metal-binding; Reference proteome; Zinc; Zinc-finger
XiaoGuo_52747	D7UCV7_VITVI; Putative uncharacterized protein; Complete proteome; Reference proteome
XiaoGuo_52772	F6GXV1_VITVI; Putative uncharacterized protein; Complete proteome; Reference proteome
XiaoGuo_52788	A5BR81_VITVI; Putative uncharacterized protein;
XiaoGuo_52796	D7TAI6_VITVI; Putative uncharacterized protein; Complete proteome; Reference proteome
XiaoGuo_52808	F6H8I3_VITVI; Putative uncharacterized protein; Complete proteome; Reference proteome
XiaoGuo_52827	D7SHM1_VITVI; Putative uncharacterized protein; Complete proteome; Reference proteome; Repeat; WD repeat
XiaoGuo_52940	F6I1V9_VITVI; Putative uncharacterized protein; Complete proteome; Reference proteome
XiaoGuo_52945	D7SMC5_VITVI; Putative uncharacterized protein; Complete proteome; Reference proteome
XiaoGuo_52950	F6M058_9ASPA; FVE; Repeat; WD repeat
XiaoGuo_53015	D7UBI9_VITVI; Putative uncharacterized protein; Complete proteome; Reference proteome
XiaoGuo_53035	A5AIW6_VITVI; Putative uncharacterized protein; Complete proteome; Reference proteome
XiaoGuo_53102
XiaoGuo_53132	B8LLI1_PICSI; Putative uncharacterized protein;
XiaoGuo_53141	F6I231_VITVI; Putative uncharacterized protein; Complete proteome; Reference proteome
XiaoGuo_53211	F6HQ30_VITVI; Putative uncharacterized protein; Complete proteome; Reference proteome
XiaoGuo_53221	D7UE56_VITVI; Putative uncharacterized protein; Complete proteome; Cyclin; Reference proteome
XiaoGuo_53236	E0CR89_VITVI; Putative uncharacterized protein; Complete proteome; Reference proteome
XiaoGuo_53238	A5AR55_VITVI; Putative uncharacterized protein; Complete proteome; GTP-binding; Nucleotide-binding; Reference proteome
XiaoGuo_53316	F6I011_VITVI; Putative uncharacterized protein; Complete proteome; Metal-binding; Reference proteome; Zinc; Zinc-finger
XiaoGuo_53335	D7T9V9_VITVI; Putative uncharacterized protein; Complete proteome; Reference proteome
XiaoGuo_53390	D7T2Y2_VITVI; Putative uncharacterized protein; Complete proteome; Reference proteome
XiaoGuo_53420	Q2PEQ4_TRIPR; Putative uncharacterized protein;
XiaoGuo_53455	B9RLS7_RICCO; Heparanase-2, putative; Complete proteome
XiaoGuo_53459	A5C101_VITVI; Putative uncharacterized protein; Complete proteome; Reference proteome
XiaoGuo_53507	F6H1J7_VITVI; Putative uncharacterized protein; Complete proteome; Metal-binding; Reference proteome; Zinc; Zinc-finger
XiaoGuo_53508	A9PFD7_POPTR; Predicted protein;
XiaoGuo_53530	D7TMG6_VITVI; Putative uncharacterized protein; Complete proteome; Membrane; Reference proteome; Transmembrane; Transmembrane helix; Transport
XiaoGuo_53572	B9S6U4_RICCO; Dihydrodipicolinate synthase, putative; EC=4.2.1.52; Complete proteome; Lyase
XiaoGuo_53603	D7TNZ0_VITVI; Putative uncharacterized protein; Coiled coil; Complete proteome; Membrane; Reference proteome
XiaoGuo_53612	D7SLY4_VITVI; Putative uncharacterized protein; Complete proteome; Reference proteome
XiaoGuo_53621	B9MW26_POPTR; UDP-glucose:flavonoid 3-o-glucosyltransferase; Flags: Fragment; Glycosyltransferase; Transferase
XiaoGuo_53643	A9PG84_POPTR; Predicted protein;
XiaoGuo_53678	D7U1C5_VITVI; Putative uncharacterized protein; Complete proteome; Reference proteome
XiaoGuo_53716	D7T5V6_VITVI; Putative uncharacterized protein; Complete proteome; Membrane; Reference proteome; Sugar transport; Transmembrane; Transmembrane helix; Transport
XiaoGuo_53731	A5B1Z9_VITVI; Putative uncharacterized protein; Complete proteome; Membrane; Reference proteome; Transmembrane; Transmembrane helix
XiaoGuo_53779	F6HJM9_VITVI; Putative uncharacterized protein; ATP-binding; Complete proteome; Cytoplasm; Cytoskeleton; Nucleotide-binding; Reference proteome
XiaoGuo_53831	B3TLW7_ELAGV; Cysteine proteinase inhibitor; Protease inhibitor; Thiol protease inhibitor
XiaoGuo_53848	B9RKN3_RICCO; Putative uncharacterized protein; Complete proteome
XiaoGuo_53952	F6HPY7_VITVI; Putative uncharacterized protein; Complete proteome; Reference proteome
XiaoGuo_53991	F6H312_VITVI; Putative uncharacterized protein; Complete proteome; Membrane; Reference proteome; Repeat; Transmembrane; Transmembrane helix; Transport
XiaoGuo_53996	F6HUF6_VITVI; Putative uncharacterized protein; Complete proteome; Reference proteome
XiaoGuo_53999	D7SV30_VITVI; Putative uncharacterized protein; Complete proteome; Reference proteome
XiaoGuo_54016	Q2HSH7_MEDTR; Histone deacetylase superfamily; Hydrolase
XiaoGuo_54103	B9H750_POPTR; Predicted protein;
XiaoGuo_54130	F6HVQ5_VITVI; Putative uncharacterized protein; Complete proteome; Reference proteome
XiaoGuo_54229	B9SC54_RICCO; Caltractin, putative; EC=1.3.1.74; Calcium; Complete proteome; Oxidoreductase
XiaoGuo_54280	B9SJD7_RICCO; Putative uncharacterized protein; Complete proteome
XiaoGuo_54293	E0CSL3_VITVI; Putative uncharacterized protein; Complete proteome; Reference proteome
XiaoGuo_54307	F6HK57_VITVI; Putative uncharacterized protein; Complete proteome; Reference proteome
XiaoGuo_54323	F6HLQ4_VITVI; Putative uncharacterized protein; Complete proteome; Reference proteome
XiaoGuo_54334	F6HMW5_VITVI; Putative uncharacterized protein; Complete proteome; Reference proteome
XiaoGuo_54548	A5APB9_VITVI; Putative uncharacterized protein; Complete proteome; Reference proteome
XiaoGuo_54559	D7SS04_VITVI; Putative uncharacterized protein; Complete proteome; Reference proteome
XiaoGuo_54584	A5APB9_VITVI; Putative uncharacterized protein; Complete proteome; Reference proteome
XiaoGuo_54586	B9H9W7_POPTR; Predicted protein;
XiaoGuo_54589	D7SPD6_VITVI; Putative uncharacterized protein; Complete proteome; Reference proteome; Ribonucleoprotein; Ribosomal protein
XiaoGuo_54664	B9RXN5_RICCO; Derlin-2, putative; Complete proteome
XiaoGuo_54676	D7U382_VITVI; Putative uncharacterized protein; Complete proteome; Reference proteome
XiaoGuo_54705	B9T053_RICCO; Putative uncharacterized protein; Complete proteome
XiaoGuo_54710	F6HUE2_VITVI; Putative uncharacterized protein; ATP-binding; Complete proteome; Helicase; Hydrolase; Nucleotide-binding; Reference proteome
XiaoGuo_54715	B9T7B9_RICCO; Protein YIF1A, putative; Complete proteome
XiaoGuo_54728	D7SI89_VITVI; Putative uncharacterized protein; Complete proteome; Metal-binding; Reference proteome; Zinc; Zinc-finger
XiaoGuo_54733	A5C9R1_VITVI; Putative uncharacterized protein; Membrane; Transmembrane
XiaoGuo_54770	D7TSW3_VITVI; Putative uncharacterized protein; Complete proteome; Reference proteome
XiaoGuo_54797	F6I3R0_VITVI; Putative uncharacterized protein; Complete proteome; Reference proteome
XiaoGuo_54799	A5ADJ5_VITVI; Putative uncharacterized protein; Complete proteome; Reference proteome
XiaoGuo_54806	B9RA92_RICCO; Ubiquitin-conjugating enzyme E2-25kD, putative; EC=6.3.2.19; Complete proteome; Ligase; Ubl conjugation pathway
XiaoGuo_54885	F6I605_VITVI; Putative uncharacterized protein; Complete proteome; Reference proteome
XiaoGuo_54902	A5AGD5_VITVI; Putative uncharacterized protein; Complete proteome; Reference proteome
XiaoGuo_54965	E0CRA1_VITVI; Putative uncharacterized protein; Complete proteome; Reference proteome
XiaoGuo_55079	D7TDM2_VITVI; Putative uncharacterized protein; Complete proteome; Reference proteome
XiaoGuo_55104	Q9LLM5_EUCCA; Outward-rectifying potassium channel KCO1; Ion transport; Ionic channel; Membrane; Transmembrane; Transmembrane helix; Transport
XiaoGuo_55127
XiaoGuo_55155	F6HRH5_VITVI; Putative uncharacterized protein; Complete proteome; Reference proteome
XiaoGuo_55176	D7T981_VITVI; Putative uncharacterized protein; Complete proteome; Reference proteome
XiaoGuo_55189	D7U1M4_VITVI; Putative uncharacterized protein; Complete proteome; Reference proteome
XiaoGuo_55224	A8VRK8_SALMI; Translationally controlled tumor protein;
XiaoGuo_55236	B9IIQ4_POPTR; Predicted protein; Oxidoreductase
XiaoGuo_55247	D7TFN3_VITVI; Putative uncharacterized protein; Complete proteome; Reference proteome
XiaoGuo_55257	D7SVQ2_VITVI; Putative uncharacterized protein; Complete proteome; Reference proteome
XiaoGuo_55269	A5BNI8_VITVI; Putative uncharacterized protein; Complete proteome; Reference proteome
XiaoGuo_55281	F6I102_VITVI; Putative uncharacterized protein; Complete proteome; DNA-binding; Nucleus; Reference proteome
XiaoGuo_55311	A5BNN2_VITVI; Putative uncharacterized protein;
XiaoGuo_55362	D7SY23_VITVI; Putative uncharacterized protein; Complete proteome; FAD; Flavoprotein; Oxidoreductase; Reference proteome
XiaoGuo_55379	D7TIT9_VITVI; Putative uncharacterized protein; ANK repeat; Complete proteome; Reference proteome; Repeat
XiaoGuo_55438	D7U7I9_VITVI; Putative uncharacterized protein; Complete proteome; Reference proteome
XiaoGuo_55466	D7SY54_VITVI; Putative uncharacterized protein; Complete proteome; Reference proteome
XiaoGuo_55469	D7TIZ1_VITVI; Putative uncharacterized protein; Complete proteome; Reference proteome
XiaoGuo_55515	D7TWE4_VITVI; Putative uncharacterized protein; Complete proteome; Reference proteome
XiaoGuo_55522	A5ASQ0_VITVI; Putative uncharacterized protein; Complete proteome; Reference proteome
XiaoGuo_55530	B9SF09_RICCO; Nucleic acid binding protein, putative; Complete proteome
XiaoGuo_55537	D7SJF5_VITVI; Putative uncharacterized protein; Complete proteome; Reference proteome
XiaoGuo_55554	Q9FRY6_LOTJA; Uricase; EC=1.7.3.3; AltName: Full=Urate oxidase; Oxidoreductase; Peroxisome; Purine metabolism
XiaoGuo_55584	C6T7E0_SOYBN; Putative uncharacterized protein;
XiaoGuo_55608	F6HGN5_VITVI; Putative uncharacterized protein; Complete proteome; Reference proteome
XiaoGuo_55635	B9RH54_RICCO; Putative uncharacterized protein; Complete proteome
XiaoGuo_55658	D7TS90_VITVI; Putative uncharacterized protein; Complete proteome; Reference proteome
XiaoGuo_55669	F6GTP9_VITVI; Putative uncharacterized protein; Complete proteome; Hydrolase; Protease; Reference proteome; Thiol protease
XiaoGuo_55759	A5AX18_VITVI; Putative uncharacterized protein; GTP-binding; Nucleotide-binding
XiaoGuo_55781	F6I745_VITVI; Putative uncharacterized protein; Complete proteome; Metal-binding; Reference proteome; Zinc; Zinc-finger
XiaoGuo_55782	F6HI43_VITVI; Putative uncharacterized protein; Complete proteome; Reference proteome
XiaoGuo_55834	D7TU94_VITVI; Putative uncharacterized protein; Complete proteome; Reference proteome
XiaoGuo_55838	D7SQC7_VITVI; Putative uncharacterized protein; Complete proteome; Reference proteome
XiaoGuo_55861
XiaoGuo_55874	A5ADM7_VITVI; Putative uncharacterized protein; Complete proteome; Reference proteome; Repeat; WD repeat
XiaoGuo_55906	F6GTH6_VITVI; Putative uncharacterized protein; Complete proteome; Reference proteome
XiaoGuo_55939	F6H3Y7_VITVI; Putative uncharacterized protein; Complete proteome; Kelch repeat; Reference proteome; Repeat
XiaoGuo_55972	B7FJG6_MEDTR; Putative uncharacterized protein; Chaperone
XiaoGuo_55979	B9RRV0_RICCO; Putative uncharacterized protein; Complete proteome
XiaoGuo_56000
XiaoGuo_56025	B9RI69_RICCO; Putative uncharacterized protein; Complete proteome
XiaoGuo_56031	B9S2J4_RICCO; Putative uncharacterized protein; Complete proteome
XiaoGuo_56071	D7STD2_VITVI; Putative uncharacterized protein; Complete proteome; Reference proteome; Repeat; WD repeat
XiaoGuo_56134	C6T8V8_SOYBN; Branched-chain-amino-acid aminotransferase; EC=2.6.1.42; Aminotransferase; Pyridoxal phosphate; Transferase
XiaoGuo_56155	D7UCC2_VITVI; Putative uncharacterized protein; Complete proteome; Reference proteome
XiaoGuo_56282	A5B311_VITVI; Putative uncharacterized protein; Complete proteome; Reference proteome
XiaoGuo_56286	A9RCZ3_PHYPA; Predicted protein; Flags: Fragment; Complete proteome; Nucleus; Reference proteome
XiaoGuo_56290	SODC_IPOBA; Superoxide dismutase [Cu-Zn]; EC=1.15.1.1; Antioxidant; Copper; Cytoplasm; Disulfide bond; Metal-binding; Oxidoreductase; Zinc
XiaoGuo_56303	B9MXY4_POPTR; Predicted protein;
XiaoGuo_56340	B9I5X2_POPTR; Predicted protein;
XiaoGuo_56449	D7SS40_VITVI; Putative uncharacterized protein; Complete proteome; Reference proteome
XiaoGuo_56452	F6I1M5_VITVI; Putative uncharacterized protein; Complete proteome; Reference proteome
XiaoGuo_56474	A5C6A7_VITVI; Putative uncharacterized protein; Metal-binding; Zinc
XiaoGuo_56479	D7UA37_VITVI; Putative uncharacterized protein; Complete proteome; Reference proteome
XiaoGuo_56491	B9SR82_RICCO; Putative uncharacterized protein; Complete proteome
XiaoGuo_56547	F6GY65_VITVI; Putative uncharacterized protein; Complete proteome; Reference proteome
XiaoGuo_56560	D7U324_VITVI; Putative uncharacterized protein; Complete proteome; Reference proteome
XiaoGuo_56591	B6VC74_GOSHI; Ted2;
XiaoGuo_56627	D7TKY7_VITVI; Putative uncharacterized protein; Complete proteome; Reference proteome
XiaoGuo_56654	D7TMQ1_VITVI; Putative uncharacterized protein; Complete proteome; Reference proteome
XiaoGuo_56671	F6H4X3_VITVI; Acyl-coenzyme A oxidase; Complete proteome; FAD; Flavoprotein; Reference proteome
XiaoGuo_56740	B9SE52_RICCO; DAG protein, chloroplast, putative; Complete proteome
XiaoGuo_56810	F6HU62_VITVI; Putative uncharacterized protein; Complete proteome; Reference proteome
XiaoGuo_56820	F6H8U2_VITVI; Putative uncharacterized protein; Complete proteome; Reference proteome
XiaoGuo_56867	D7U5K0_VITVI; Putative uncharacterized protein; Complete proteome; Reference proteome
XiaoGuo_56868	D7U5K0_VITVI; Putative uncharacterized protein; Complete proteome; Reference proteome
XiaoGuo_56918	D7TI65_VITVI; Putative uncharacterized protein; Complete proteome; Reference proteome
XiaoGuo_57029	F6GSZ1_VITVI; Putative uncharacterized protein; Complete proteome; Reference proteome
XiaoGuo_57045	C6SXB7_SOYBN; Putative uncharacterized protein;
XiaoGuo_57073	E3NYG5_9FABA; SecY protein; Flags: Fragment;
XiaoGuo_57094	B9HBT1_POPTR; Predicted protein;
XiaoGuo_57095	B9SAP7_RICCO; Putative uncharacterized protein; Complete proteome
XiaoGuo_57142	B9SWV6_RICCO; Aldose-1-epimerase, putative; EC=5.1.3.3; Complete proteome; Isomerase
XiaoGuo_57159	F6HR19_VITVI; Putative uncharacterized protein; Complete proteome; Metal-binding; Reference proteome; Zinc; Zinc-finger
XiaoGuo_57170	A5C838_VITVI; Putative uncharacterized protein; Complete proteome; Reference proteome
XiaoGuo_57172	B9HIP6_POPTR; Predicted protein;
XiaoGuo_57192	G3BGT0_9ASPA; Xyloglucantransglusylase/hydrolase 1; Hydrolase
XiaoGuo_57199	F6H710_VITVI; Putative uncharacterized protein; ATP-binding; Complete proteome; Kinase; Nucleotide-binding; Reference proteome; Transferase
XiaoGuo_57292	F6I0Q2_VITVI; Putative uncharacterized protein; Complete proteome; Reference proteome
XiaoGuo_57362	A5AEC9_VITVI; Putative uncharacterized protein; Complete proteome; Reference proteome
XiaoGuo_57686	B9HNF0_POPTR; Predicted protein;
XiaoGuo_57687	F4KC73_ARATH; Inositol polyphosphate 1-phosphatase; Complete proteome; Reference proteome
XiaoGuo_57708	B9RKA6_RICCO; Serine acetyltransferase, putative; EC=2.3.1.30; Acyltransferase; Complete proteome; Transferase
XiaoGuo_57740	A5BLE6_VITVI; Putative uncharacterized protein; Complete proteome; Metal-binding; Reference proteome; Zinc; Zinc-finger
XiaoGuo_57741	B9RG51_RICCO; Ubiquitin fusion degradaton protein, putative; Complete proteome
XiaoGuo_57743	D7T6S7_VITVI; Putative uncharacterized protein; Complete proteome; Reference proteome
XiaoGuo_57881	A5ACR7_VITVI; Putative uncharacterized protein; Complete proteome; Reference proteome
XiaoGuo_57978	D7TBM3_VITVI; Putative uncharacterized protein; Complete proteome; Reference proteome
XiaoGuo_58025	B8BM58_ORYSI; Putative uncharacterized protein;
XiaoGuo_58030	F6H233_VITVI; Putative uncharacterized protein; Complete proteome; Reference proteome
XiaoGuo_58066	PRS7_PRUPE; 26S protease regulatory subunit 7; AltName: Full=26S proteasome AAA-ATPase subunit RPT1; AltName: Full=26S proteasome subunit 7; AltName: Full=Regulatory particle triple-A ATPase subunit 1; ATP-binding; Cytoplasm; Nucleotide-binding; Nucleus; Proteasome
XiaoGuo_58139	C6T0W7_SOYBN; Putative uncharacterized protein;
XiaoGuo_58180	D7TM44_VITVI; Putative uncharacterized protein; Complete proteome; Reference proteome; Ribonucleoprotein; Ribosomal protein
XiaoGuo_58186	A5BW05_VITVI; Putative uncharacterized protein;
XiaoGuo_58191	A5C234_VITVI; Putative uncharacterized protein; Complete proteome; Reference proteome; Ribonucleoprotein; Ribosomal protein
XiaoGuo_58256	B9SAF6_RICCO; Putative uncharacterized protein; Complete proteome
XiaoGuo_58267	A5APR3_VITVI; Putative uncharacterized protein; Complete proteome; Reference proteome
XiaoGuo_58289	B9SJ79_RICCO; Putative uncharacterized protein; Complete proteome; GTP-binding; Hydrolase; Nucleotide-binding
XiaoGuo_58292	D7T7Q8_VITVI; Putative uncharacterized protein; Complete proteome; Reference proteome
XiaoGuo_58346	A5AEX6_VITVI; Putative uncharacterized protein;
XiaoGuo_58375	Q45W76_ARAHY; Ubiquitin-conjugating enzyme 2;
XiaoGuo_58414	B9IQM6_POPTR; Predicted protein; Repeat; WD repeat
XiaoGuo_58535	B9S610_RICCO; Putative uncharacterized protein; Complete proteome
XiaoGuo_58703	F6H0E6_VITVI; Putative uncharacterized protein; Complete proteome; Reference proteome
XiaoGuo_58707	C5XDY9_SORBI; Putative uncharacterized protein Sb02g039000; Complete proteome; Reference proteome
XiaoGuo_58732	D7T2E2_VITVI; Putative uncharacterized protein; Complete proteome; Reference proteome
XiaoGuo_58883	B9HYK8_POPTR; Predicted protein; Flags: Fragment;
XiaoGuo_58895	A5AWM3_VITVI; Putative uncharacterized protein; DNA-binding; Nucleus; Transcription; Transcription regulation
XiaoGuo_58908	A9P8X8_POPTR; Putative uncharacterized protein;
XiaoGuo_58916	C6TB05_SOYBN; Histone H2A; Chromosome; DNA-binding; Nucleosome core; Nucleus
XiaoGuo_58947	F6HHD7_VITVI; Putative uncharacterized protein; Complete proteome; Reference proteome
XiaoGuo_58949	E3V0H9_CARPA; Eukaryotic translation initiation factor 4G; Initiation factor
XiaoGuo_58999	SUCA2_SOLLC; Succinyl-CoA ligase [ADP-forming] subunit alpha-2, mitochondrial; Short=SlSCoALalpha2; EC=6.2.1.5; Flags: Precursor; ATP-binding; Ligase; Mitochondrion; Nucleotide-binding; Phosphoprotein; Transit peptide; Tricarboxylic acid cycle
XiaoGuo_59144	A5AX92_VITVI; Putative uncharacterized protein; Complete proteome; Reference proteome
XiaoGuo_59148	F6GZU4_VITVI; Putative uncharacterized protein; Complete proteome; GTP-binding; Nucleotide-binding; Reference proteome
XiaoGuo_59182	D7TEP0_VITVI; Putative uncharacterized protein; Complete proteome; Reference proteome
XiaoGuo_59325	B9I222_POPTR; Predicted protein;
XiaoGuo_59356	F6HHC1_VITVI; Putative uncharacterized protein; Complete proteome; Reference proteome
XiaoGuo_59404	D7MQU4_ARALL; Putative uncharacterized protein; Flags: Fragment; Complete proteome; Metal-binding; RNA-binding; Zinc
XiaoGuo_59431	D7TBZ6_VITVI; Putative uncharacterized protein; Complete proteome; Reference proteome
XiaoGuo_59490	D7T5J5_VITVI; Putative uncharacterized protein; Complete proteome; Reference proteome
XiaoGuo_59534	B9NA21_POPTR; Cc-nbs-lrr resistance protein;
XiaoGuo_59569	B3TLT6_ELAGV; Ethylene-responsive transcriptional coactivator;
XiaoGuo_59600	C0PRS8_PICSI; Putative uncharacterized protein;
XiaoGuo_59610	Q49RB5_POPTO; Ubiquitin carrier protein; ATP-binding; Ligase; Nucleotide-binding; Ubl conjugation pathway
XiaoGuo_59730	D7T8C3_VITVI; Putative uncharacterized protein; Complete proteome; Reference proteome
XiaoGuo_59945	C6SWM7_SOYBN; Putative uncharacterized protein;
XiaoGuo_60337
XiaoGuo_60415	B7FH54_MEDTR; Putative uncharacterized protein;
XiaoGuo_60477	C5X1S5_SORBI; Putative uncharacterized protein Sb01g036830; Complete proteome; Reference proteome
XiaoGuo_60533	D7T9I6_VITVI; Proteasome subunit alpha type; EC=3.4.25.1; Complete proteome; Cytoplasm; Hydrolase; Nucleus; Protease; Proteasome; Reference proteome; Threonine protease
XiaoGuo_60644	B9GI80_POPTR; Predicted protein;
XiaoGuo_60740	C5WNQ0_SORBI; Putative uncharacterized protein Sb01g010540; Complete proteome; Reference proteome
XiaoGuo_60784	B9SKB1_RICCO; Putative uncharacterized protein; Complete proteome; GTP-binding; Hydrolase; Nucleotide-binding
XiaoGuo_60789	D7T671_VITVI; Putative uncharacterized protein; Complete proteome; Reference proteome
XiaoGuo_60819
XiaoGuo_60862	F6HH08_VITVI; Putative uncharacterized protein; Complete proteome; Reference proteome
XiaoGuo_62360	Q9STA6_SOLLC; RAD23 protein;
XiaoGuo_9190	F6GWX4_VITVI; Putative uncharacterized protein; Complete proteome; Reference proteome
